# Supplementary material for: Concomitant treatment with sertraline and social skills training improves social skills acquisition in social anxiety disorder: A double-blind, randomized controlled trial
Source: PLoS One. 2018 Oct 29;13(10):e0205809. doi: 10.1371/journal.pone.0205809 (PMC6205595; doi:10.1371/journal.pone.0205809)
Supplement: S1 File — (XLSX) [file pone.0205809.s001.xlsx]

## Sheet: Week -2
Pac no.	Age	Gender	Ethnicity	Education	Marital status	HAMA	HAMD	CGI	BDI	SADS	FNE	Síntese dos
1	27	M	White	High school	Single	6	9	5	23	26	29	x
2	26	F	Mixed race	High school	Single	20	9	5	22	27	30	x
3	33	M	Black	High school	Divorced	23	23	4	22	23	30
4	38	F	White	Elementary School	Single	23	31	5	27	25	29
5	31	F	White	High school.	Single	17	14	4	24	25	29
6	20	M	White	High school	Single	12	9	6	26	24	26	x
7	22	F	Asian	High school	Single	12	4	4	12	18	29	x
8	45	M	White	Incomplete Elementary School	Single	4	4	5	12	19	24	x
9	45	M	Mixed race	Incomplete Elementary School	married/cohabiting	17	19	4	25	26	26
10	26	M	White	High school	Single	14	11	4	11	23	26
11	23	F	White	Elementary School	Single	9	8	4	13	28	28
12	44	M	White	College	married/cohabiting	15	9	4	16	27	29
13	40	F	White	High school	married/cohabiting	12	8	4	12	28	29	x
14	27	F	Asian	College	Single	24	25		29	27	30
15	34	F	White	High school	Single	15	13	4	17	26	28
16	22	F	White	High school	Single	19	13	5	15	28	29	x
17	43	F	Mixed race	Incomplete Elementary School	married/cohabiting	14	7	4	0	17	25
18	45	M	White	College	married/cohabiting	23	20	4	15	25	30
19	39	M	White	High school	married/cohabiting	22	21	4	24	28	30
20	20	M	Mixed race	High school	Single	11	9	5	13	14	13
21	28	F	White	College	Single	21	22	5	21	20	28	x
22	22	F	White	High school	Single	18	12	5	25	27	25	x
23	38	F	Mixed race	Elementary School	Single	11	12	4	16	19	22
24	42	F	White	College	Other	19	20	4	29	25	20
25	35	M	White	College	Single	6	4	4	9	26	28
26	49	F	White	College	Single	4	3	4	0	1	13
27	38	F	Asian	College	Single	18	13	5	14	28	29
28	26	M	White	High school	Single	12	14	5	18	20	20
29	24	M	White	College	Single	11	7	4	7	27	28
30	58	F	Black	Elementary School	Single	14	11	5	15	14	28
31	45	F	White	High school	married/cohabiting	13	11	4	7	11	27
32	35	F	White	College	Single	18	17	6	28	22	24
33	29	M	White	College	Single	7	2	4	4	19	27
34	25	M	Mixed race	College	Single	8	8	4	5	26	28
35	21	M	White	High school	Single	18	13	5	24	20	19
36	27	M	White	High school	Divorced	14	10	5	23	23	18
37	25	M	White	High school	Single	12	12	5	30	26	28
38	42	M		Elementary School	Single	19	18	5	19	28	27
39	49	F	Mixed race	College	Single	17	15	5	16	25	28
40	49	M	White	Elementary School	married/cohabiting	16	9	4	17	27	28
41	33	F	White	High school	Single	10	5	5	11	25	27
42	41	M	Mixed race	Elementary School	Single	20	19	5	22	27	27
43	40	M	White	High school	Divorced	9	5	4	13	26	27
44	51	F	White	High school	married/cohabiting	11	14	6	16	24	27
45	41	M	White	College	Single	10	6	4	5	14	21
46	40	M	White	College	married/cohabiting	9	9	4	20	27	30
47	42	F	White	High school	Single	15	16	6	25	21	21
48	39	M	White	High school	Single	13	20	5	42	24	28
49	52	M	White	High school	Other	11	12	4	27	9	16
50	48	F	Mixed race	Elementary School	Divorced	15	17	5	31	19	13
51	23	M	Mixed race	High school	Single	11	13	5	29	24	22
52	33	M	Mixed race	Elementary School	married/cohabiting	15	11	5	19		22
53	38	F	White	College	married/cohabiting	17	22	5	24	11	24
54	35	F	White	High school	married/cohabiting	15	18	5	23	27	28
55	42	F	White	High school	married/cohabiting	16	6	4	9	17	28
56	23	M	White	High school	Single	13	9	4	13	13	25
57	37	F	White	College	Single	16	16	4	26	18	13
58	24	M	Black	Elementary School	Single	10	16	5	28	24	24
59	48	M	Asian	Elementary School	Single	11	16	4	32	28	28
60	51	F	White	Elementary School	married/cohabiting	8	6	4	19	27	30
61	22	M	White	High school	Single	21	20	5	18	22	5
62	28	M	White	High school	Single	16	13	5	9	27	12
63	24	F	White	College	Other	10	3	4	9	12	28
64	29	F	White	Elementary School	Single	20	23	5	17	23	17
65	33	F	White	High school	Single	14	12	6	21	27	21
66	47	M	White	College	Single	21	21	5	29	28	19
67	34	M	White	High school	Single	10	6	4	8	10	20
68	36	M	White	College	Single	13	11	4	18	24	28
69	39	M	White	College	married/cohabiting	21	13	4	21	27	28
70	45	M	Mixed race	High school	Single	11	10	5	30	18	27
71	33	M	White	Elementary School	married/cohabiting	15	4	5	21	26	25
72	39	F	White	College	married/cohabiting	11	8	4	21	23	29
73	54	M	White	College	married/cohabiting	16	17	5	20	21	21
74	36	M	Asian	High school	Single	15	11	5	13	26	27	X
75	35	M	White	Elementary School	married/cohabiting	14	15	5	20	21	29
76	32	M	White	College	Single	11	12	4	33	27	28
77	48	F	White	High school	Single	17	10	5	24	25	28
78	43	M	White	College	Divorced	21	12	6	10	27	30
79	26	M	Asian	College	Single	16	8	5	11	17	25
80	34	F	White	College	married/cohabiting	6	45	4	7	14	26
81	40	F	White	High school	Divorced	15	17	5	17	20	30
82	29	M	White	Incomplete Elementary School	married/cohabiting	14	10	6	18	24	25
83	21	M	White	High school	Single	8	6	4	12	15	25
84	28	M	White	Elementary School	Single	16	17	5	6	22	27
85	22	M	White	High school	Single	10	11	4	16	25	30
86	20	M	White	Elementary School	Single	17	13	6	29	25	27
87	23	M	White	High school	Single	15	13	6	17	28	27
88	39	F	White	College	Other	18	19	5	23	21	27
89	30	M	White	High school	married/cohabiting	12	6	5	6	24	29
90	23	F	White	High school	Single	15	12	4	18	26	29
91	51	M	White	Elementary School	married/cohabiting	8	11	4	19	23	27
92	22	M	White	High school	Single	11	6	4	19	22	29
93	43	F	Black	High school	married/cohabiting	17	10	4	16	27	27
94	37	M	White	College	married/cohabiting	11	7	4	9	27	29
95	32	M	Mixed race	High school	married/cohabiting	15	10	5	9	18	26
96	24	M	White	High school	Single	16	17	5	27	26	29
97	19	M	White	High school	Single	13	13	4	36	24	26
98	44	M	Mixed race	Incomplete Elementary School	married/cohabiting	10	10	4	10	18	18
99	30	M	White	College	Single	14	14	5	19	25	28
100	22	M	White	College	Single	13	9	4	17	13	26
101	42	F	Black	High school	married/cohabiting	14	18	5	42	26	28
102	33	F	White	College	married/cohabiting	16	10	5	17	26	30
103	26	F	White	High school	Single	20	9	5	13	14	18
104	42	M	Mixed race	Elementary School	Single	6	8	4	12	4	18
105	26	F	Mixed race	Elementary School	married/cohabiting	21	12	6	25	23	27
106	44	F	White	College	Divorced	11	4	4	1	1	23
107	21	M	Black	High school	Single	18	12	4	31	27	28
108	49	M	White	Elementary School	Divorced	12	10	6	7	27	25
109	23	F	White	High school	Single	10	12	5	32	24	25
110	28	F	White	High school	Single	15	17	5	23	22	29
111	29	M	Asian	High school	Single	8	11	4	16	23	23
112	32	F	White	High school	married/cohabiting	16	7	4	13	5	23
113	36	M	White	High school	Single	14	9	4	15	20	18
114	28	F	White	College	Single	18	11	5	19	25	29
115	29	F	White	High school	married/cohabiting	3	5	3	12	15	14
116	46	F	Mixed race	College	Single	17	11	5	33	27	24
117	24	F	White	College	Single	16	5	5	24	21	26
118	32	F	Mixed race	High school	Single	19	13	6	28	28	29
119	30	M	White	High school	married/cohabiting	15	6	6	11	24	24
120	27	M	White	High school	Single	16	11	5	12	27	28
121	22	F	White	High school	Single	18	19	5	27	22	27
122 *	36	M	White	High school	Single	9	8	4	12	15	20
123 *	38	F	White	High school	married/cohabiting	17	5	5	18	19	22
124 *	22	M	White	High school	Single	19	12	5	27	26	25
125 *	21	F	White	High school	Single	15	5	4	9	23	22
126 *	40	F	White	Elementary School	married/cohabiting	31	11	5	24	26	27
127	22	F	White	High school	Single	17	10	6	23	28	26
128	26	M	White	High school	Single	19	10	5	25	28	29
129	37	M	White	Incomplete Elementary School	married/cohabiting	21	11	5	9	22	14
130	29	F	White	High school	Single	35	16	1	13	28	22
131	24	M	White	College	Single	23	15	4	10	20	22
132	29	F	Black	High school	married/cohabiting	24	14	4	20	28	20
133	22	F	Asian	High school	Single	26	18	5	30	26	27
134	21	F	Mixed race	High school	Single	22	22	4	14	28	27
135	36	M	Mixed race	College	married/cohabiting	36	22	5	18	27	28
136	38	F	White	High school	married/cohabiting	54	36	5	43	28	30
137	21	M	White	High school	Single	19	16	5	9	26	27
138	24	M	White	High school	Single	28	13	5	7	22	30
139	55	F	Mixed race	Elementary School	married/cohabiting	28	16		14	28	25
140	38	M	White		Single	22	19	5	21	28	29
141
142	24	F		High school	married/cohabiting	27	17	5	19	28	29
143	47	M	White	High school		22	15	5	30	26	27
144	27	M				30	22	5	36	27	28				0
145	41	M		Incomplete Elementary School	married/cohabiting	22	18	5	24	18	25				0
146	43	M	Black	Incomplete Elementary School	married/cohabiting	21	14	4	14	19	20				0
147	36	F	White	College	married/cohabiting	36	31	5	37	23	28				0
148	35	M		High school		23	13	4	11	18	9
149	20	M	Mixed race	High school	Single	14	13	5	19	22	24
150	45	F	Black	High school	married/cohabiting	9	4	4	4	8	27

## Sheet: Week 0
Pac no.	MEDICATION	THERAPY	SAFTEE								CGI
			Psychological	Ears, eyes, head	Musculoskeletal/Neurological	Chest	Gastrointestinal	Urinary/genital	Mix	Others	Severety	Improvement	HAMA	HAMD	BDI	SADS	FNE	M-MSSE
1	PLA	GCBT	0	0	0	0	0	0	0	0	5	4	5	7	23	28	29	170
2	PLA	GCBT	0	0	0	0	0	0	0	0	5	3	10	6	7	28	30	153
3	PLA	GPT	1	1	0	1	0	1	1	0	4	3	19	14	20	26	29	139
4	SER	GCBT	0	0	0	0	1	0	1	0	4	3	23	23	21	27	28	147
5	SER	GCBT	0	0	0	0	0	0	0	0	4	3	17	14	19	27	27	144
6	SER	GPT	0	0	0	0	0	0	0	0	5	3	11	10	19	26	29	175
7	PLA	GCBT	0	0	0	0	0	0	0	0	4	3	8	5	11	23	29	141
8	PLA	GPT	0	0	0	0	0	0	0	0	5	4	9	6	7	19	19	170
9	SER	GCBT	1	1	1	0	0	0	0	0	3	2	17	7	3	21	23	151
10	SER	GPT	1	0	0	0	1	1	0	0	3	2	13	9	9	25	27	115
11	PLA	GPT	0	0	0	0	0	0	0	0	4	3	11	8	7	25	28	150
12	SER	GCBT	0	0	0	0	0	0	0	0	5	4	9	6	8	27	29	142
13	PLA	GPT	0	0	0	0	0	0	0	0	4	4	11	7	6	28	29	139
14	PLA	GCBT	1	1	0	3	2	0	0	0	4	4	20	21	23	28	30	139
15	PLA	GCBT	3	2	1	0	1	0	1	0	3	4	10	12	22	27	26	155
16	SER	GPT	0	0	0	0	0	0	0	0	5	4	17	11	8	19	20	156
17	SER	GPT	0	0	0	0	0	0	0	0	4	4	13	6	0	15	21	147
18	SER	GCBT	2	1	0	0	0	0	0	0	4	3	17	11	14	21	30	144
19	PLA	GCBT	0	0	0	0	0	0	0	0	4	3	16	8	13	27	30	139
20	PLA	GCBT	0	0	0	0	0	0	0	0	5	4	11	8	7	23	17	123
21	SER	GCBT	4	1	1	1	0	0	2	1	4	4	20	23	25	19	29	136
22	SER	GCBT	0	0	0	0	0	0	0	0	5	4	17	8	23	27	29
23	PLA	GPT	0	0	0	0	0	0	0	0	4	4	10	11	16	21	22
24	SER	GPT	0	0	0	0	0	0	0	0	4	3	16	17	16	24	24	153
25	PLA	GPT	0	0	0	0	0	0	0	0	4	4	5	2	5	25	28	135
26	PLA	GCBT	0	0	0	0	0	0	0	0	4	4	7	5	1	0	10	153	DROPOUT	DROPOUT	DROPOUT	DROPOUT	DROPOUT	DROPOUT	DROPOUT	DROPOUT	DROPOUT	DROPOUT	DROPOUT	DROPOUT	DROPOUT	DROPOUT	DROPOUT	DROPOUT	DROPOUT	DROPOUT	DROPOUT	DROPOUT	DROPOUT	DROPOUT	DROPOUT	DROPOUT	DROPOUT	DROPOUT	DROPOUT	DROPOUT	DROPOUT	DROPOUT	DROPOUT
27	PLA	GCBT	2	0	0	0	0	0	0	1	4	4	12	7	11	28	30	127
28	SER	GPT	0	0	0	0	0	0	0	0	5	5	19	10	25	28	29
29	SER	GCBT	0	0	0	0	0	0	0	0	4	4	9	6	6	27	19
30	SER	GPT	0	0	0	0	0	0	0	0	4	3	11	15	18	15	26	116
31	PLA	GCBT	0	0	0	0	0	0	0	0	4	4	8	8	5	14	28
32	PLA	GCBT	0	0	0	0	0	0	0	0	5	3	14	8	16	25	25
33	PLA	GPT	0	0	0	0	0	0	0	0	4	4	7	2	1	16	25	144
34	PLA	GCBT	0	0	0	0	0	0	0	0	4	4	6	6	3	26	22
35	PLA	GPT	0	0	0	0	0	0	0	0	5	3	14	11	21	19	19	108
36	SER	GPT	0	0	0	0	0	0	0	0	5	4	14	10	27	26	27	162
37	PLA	GCBT	0	0	0	0	0	0	0	0	5	4	12	11	13	26	29
38	PLA	GPT	0	0	0	0	0	0	0	0	5	4	15	10	23	28	24
39	PLA	GPT	0	0	0	0	0	0	0	0	5	3	12	11	7	22	29	145
40	SER	GPT	0	1	0	0	0	0	0	0	4	3	8	7	17	25	29
41	SER	GCBT	0	0	0	0	0	0	0	0	5	4	2	4	8	23	28	161
42	SER	GCBT	2	0	0	0	0	0	0	0	5	4	14	15	19	28	28	162
43	PLA	GPT	0	0	0	0	0	0	0	0	4	4	10	4	2	22	27	148
44	PLA	GCBT	1	0	0	0	0	0	0	0	6	4	10	13	13	26	23
45	SER	GPT	0	1	0	0	0	0	0	0	4	4	8	6	5	8	20	113
46	SER	GCBT	1	0	0	0	0	0	0	0	4	5	9	11	24	28	30
47	PLA	GCBT	2	2	0	0	0	0	0	1	6	5	16	17	32	26	20	104
48	SER		0	0	0	0	0	0	0	0	5	5	14	20	40	22	27	125
49	PLA	GCBT	0	0	0	0	0	0	0	0	4	3	7	12	38	20	21	77
50	PLA	GCBT	0	0	0	0	0	0	0	0	5	4	14	17	33	23	23	151
51	PLA	GPT	0	0	0	0	0	0	0	0	4	2	8	7	14	24	24
52	SER	GCBT	0	0	0	0	0	0	0	0	5	5	9	12	15	19	24	180
53	SER	GPT	0	0	0	0	0	0	0	0	4	3	9	6	19	10	26	117
54	SER	GPT	1	1	0	0	0	0	0	0	5	4	14	13	21	27	28	127
55	PLA	GPT	0	0	0	0	0	0	0	0	4	4	14	6	2	17	30
56	PLA	GPT	0	0	0	0	0	0	0	0	4	3	11	3	6	2	15	146
57	SER	GPT	1	1	0	0	2	0	0	0	4	4	13	12	24	21	20	113
58	SER	GCBT	0	0	0	0	0	0	0	0	4	2	10	13	27	26	27	160
59	PLA	GCBT	0	0	0	0	0	0	0	0	5	5	14	14	34	28	29	141
60	SER	GPT	0	0	0	0	1	0	0	0	4	4	9	8	14	27	28	134
61	PLA	GCBT	1	0	0	0	0	0	0	0	4	4	15	8	10	26	16
62	PLA	GCBT	0	0	0	0	0	0	0	0	5	3	12	10	8	19	11	135
63	PLA	GPT	0	0	0	0	0	0	0	0	4	4	10	3	4	8	26	108
64	SER	GCBT	0	0	0	0	0	0	0	0	4	3	19	14	19	19	21	130
65	SER	GCBT	0	0	0	0	0	0	0	0	6	4	13	11	15	26	20	144
66	SER	GCBT	1	0	0	0	0	0	0	0	5	4	17	20	22	28	29	150
67	PLA	GPT	0	0	0	0	0	0	0	0	4	4	10	6	6	13	24	33
68	PLA	GPT	0	0	0	0	0	0	0	0	4	3	8	7	7	9	13	128
69	SER	GCBT	1	1	0	0	0	0	0	0	4	3	7	4	13	27	27	159
70	SER	GPT	2	0	0	0	0	0	1	0	5	4	13	17	20	8	27	139
71	PLA	GPT	0	0	0	0	0	0	0	0	5	4	12	4	12	26	20	134
72	SER	GPT	0	0	0	0	0	0	0	0	4	4	14	7	21	26	27	125
73	PLA	GCBT	0	0	0	0	0	0	0	0	5	3	14	11	15	9	17	153
74	PLA	GCBT	0	0	0	0	0	0	0	0	5	4	15	9	3	27	22	135
75	PLA	GCBT	0	0	0	0	0	0	0	0	4	3	11	10	21	23	28	142
76	SER	GCBT	0	0	0	0	0	0	0	0	4	4	11	13	34	27	29	142
77	SER	GCBT	0	0	0	0	0	0	0	0	5	4	14	12	19	24	26	130
78	SER	GPT	0	0	0	0	0	0	0	0	6	4	20	10	1	26	30	150
79	PLA	GCBT	0	0	0	0	0	0	0	0	5	5	17	12	15	18	25
80	PLA	GPT	0	0	0	0	0	0	0	0	4	4	5	4	7	14	26	142
81	SER	GPT	0	1	0	0	0	0	0	0	4	4	15	14	17	26	28	136
82	SER	GPT	0	0	0	0	0	0	0	0	6	4	7	10	16	20	22	142
83	PLA	GPT	0	0	0	0	0	0	0	0	4	4	9	8	12	23	20	142
84	SER	GPT	0	0	0	0	0	0	0	0	5	4	15	11	9	23	24
85	PLA	GCBT	0	0	0	0	0	0	0	0	5	6	9	6	6	28	30	162
86	PLA	GCBT	0	0	0	0	0	0	0	0	6	5	18	14	28	27	28
87	PLA	GCBT	0	0	0	0	0	0	0	0	6	3	17	9	17	26	29	104
88	SER	GCBT	0	0	0	0	0	0	0	0	5	4	18	19	27	19	24
89	SER	GCBT	0	0	0	0	0	0	0	0	5	4	10	6	3	23	28	138
90	SER	GCBT	0	0	0	0	0	0	0	0	5	6	18	17	31	27	29	2
91	PLA	GPT	0	0	0	0	0	0	0	0	4	3	8	6	15	26	24
92	PLA	GPT	0	0	0	0	0	0	0	0	4	4	12	7	23	27	26
93	SER	GPT	0	0	0	0	0	0	0	0	4	4	12	6	17	28	28	149
94	SER	GPT	0	0	0	0	0	0	0	0	4	4	10	7	1	27	28
95	PLA	GPT	1	0	0	0	0	0	0	0	4	4	10	7	24	16	14
96	SER	GPT	0	0	0	0	0	0	0	0	5	4	13	12	32	27	28
97	PLA	GPT	0	0	0	0	0	0	0	0	4	4	11	8	25	22	21
98	PLA	GPT	1	0	1	0	0	0	0	0	4	4	7	6	9	23	13	125
99	PLA	GPT	0	0	0	0	0	0	0	0	4	4	10	8	8	27	28
100	SER	GPT	0	0	0	0	0	0	0	0	5	3	11	3	11	16	27	98
101	SER	GPT	0	0	0	0	0	0	0	0	5	4	14	17	46	28	29	153
102	PLA	GPT	0	0	0	0	0	0	0	0	4	4	18	10	15	27	29	174
103	SER	GPT	0	0	0	0	0	0	0	0	5	4	15	5	3	16	21	143
104	SER	GPT	0	0	0	0	0	0	0	0	4	4	6	7	10	4	20	128
105	PLA	GPT	0	0	0	0	0	0	0	0	6	4	16	12	27	23	29	153
106	PLA	GCBT	0	0	0	0	0	0	0	0	4	4	9	2	0	0	21	129
107	SER	GCBT	0	0	0	0	0	0	0	0	4	4	17	13	30	27	27	162
108	PLA	GCBT	0	0	0	0	0	0	0	1	6	4	12	11	13	28	28	142
109	SER		0	0	0	0	0	0	0	0	5	5	12	16	34	28	24
110	SER	GCBT	0	0	0	0	0	0	0	0	5	4	13	15	25	25	29	157
111	SER	GCBT	0	0	0	0	0	0	0	0	4	4	8	11	18	22	22	155
112	PLA	GCBT	0	0	0	0	0	0	0	0	4	3	12	0	3	2	22
113	PLA	GPT	0	0	0	0	0	0	0	0	4	4	11	3	12	14	12
114	PLA	GPT	0	0	0	0	0	0	0	0	5	4	16	9	21	26	27
115	SER		0	0	0	0	0	0	0	0	3	3	3	5	12	15	14
116	SER	GPT	1	0	0	0	0	0	0	0	4	4	14	9	13	26	16
117	PLA	GPT	0	0	0	0	0	0	0	0	5	4	14	3	12	25	26	165
118	PLA	GPT	0	0	0	0	0	0	0	0	6	3	12	10	16	27	28
119	SER	GPT	0	0	0	0	0	0	0	0	6	4	7	4	3	24	16	24
120	PLA	GPT	0	0	0	0	0	0	0	0	5	3	14	12	15	28	26	131
121	SER	GPT	0	0	0	0	0	0	0	0	4	4	9	6	10	23	29	139
122	SER	GPT	1	1	0	0	0	0	0	0	4	3	7	6	6	11	26	149
123	SER	GCBT	2	0	0	0	1	0	0	0	4	5	12	6	24	22	24
124	PLA	GCBT	0	0	0	0	0	0	0	0	5	4	20	12	23	28	28
125	PLA	GCBT	0	0	0	0	0	0	0	0	4	4	15	4	6	21	13	132
126	PLA	GCBT	0	0	0	0	0	0	0	0	5	4	32	11	19	28	23	122
127	SER	GCBT	0	0	0	0	0	0	0	0	6	4	16	8	10	27	21	140
128	SER	GCBT	0	0	0	0	0	0	0	0	5	3	15	6	13	28	29	161
129	PLA	GCBT	0	0	0	0	0	0	0	0	5	5	21	11	9	22	14
130	SER	GPT	6	5	3	4	1	0	3	0	5	5	32	16	12	27	17	124
131	SER	GCBT	0	0	0	0	0	0	0	0	4	3	23	12	12	16	22
132	SER	GCBT	5	2	1	1	1	1	2	0	4	4	21	16	14	27	17
133	SER	GCBT	6	3	0	2	1	0	4	0	5	4	20	15	21	25	25	150
134	SER	GPT	0	1	1	1	1	0	0	0	4	3	18	9	5	21	26
135	SER	GPT	5	1	3	3	3	0	0	0	5	4	30	29	17	26	27	131
136	SER	GPT	0	0	0	0	0	0	0	0	5	5	43	26	38	28	30	143
137	PLA	GPT	3	2	0	0	1	0	0	0	5	4	19	15	5	26	30	148
138	PLA	GPT	0	0	0	0	0	0	0	0	4	3	18	17	7	23	30	180
139	PLA	GCBT	4	2	1	0	1	2	0	0	4	4	19	17	11	28	26	153
140	PLA	GCBT	2	0	0	0	0	0	0	0	4	4	16	15	20	27	30	148
141
142	PLA	GCBT	1	0	0	0	0	1	0	0	4	4	21	17	19	25	28	170
143	PLA	GCBT	4	2	1	0	1	1	1	0	5	4	19	17	17	27	23	132
144	PLA	GCBT	0	0	0	0	0	0	0	0	5	4	30	22	31	27	30
145	PLA	GCBT	2	0	0	0	0	1	0	0	5	4	21	15	17	15	25	141
146	SER	GCBT	4	3	1	0	1	2	2	0	4	4	21	14	11	16	20	133
147	SER	GCBT	2	1	2	1	3	0	2	0	5	3	26	20	16	15	25
148	SER	GCBT	5	3	2	2	1	1	2	0	5	4	24	11	11	18	7
149	SER	GPT	1	0	0	0	0	0	0	0	5	4	14	14	14	24	15	130
150	PLA	GCBT	0	0	0	0	0	0	0	0	4	4	6	3	1	4	26
[truncated: 191 more columns]

## Sheet: Week 1
Pac no.	MEDICATION	THERAPY	SAFTEE								CGI
			Psychological	Ears, eyes, head	Musculoskeletal/Neurological	Chest	Gastrointestinal	Urinary/genital	Mix	Others	Severety	Improvement	HAMA	HAMD	BDI	SADS	FNE
1	PLA	GCBT	0	0	0	0	0	0	0	0	5	4	6	7	18	28	29
2	PLA	GCBT	0	0	0	0	0	0	0	0	4	3	6	8	7	25	30
3	PLA	GPT	4	0	0	0	0	1	1	0	4	5	11	14	18	27	29
4	SER	GCBT	2	0	0	2	3	0	1	0	4	3	21	22	20	28	29
5	SER	GCBT	2	1	0	0	1	0	0	0	4	5	14	16	23	28	29
6	SER	GPT	0	0	0	0	0	0	0	0	5	4	12	9	12	26	27
7	PLA	GCBT	0	0	0	0	0	0	0	0	4	3	9	6	9	23	27
8	PLA	GPT	0	0	0	0	0	0	0	0	5	3	4	4	1	19	16
9	SER	GCBT	2	3	1	0	1	0	1	0	3	2	8	8	5	25	23
10	SER	GPT	3	1	2	1	1	1	2	0	4	3	11	11	11	24	25
11	PLA	GPT	1	1	0	0	0	0	0	0	4	4	11	9	8	26	23
12	SER	GCBT	2	0	0	0	1	0	0	0	5	5	16	16	19	28	29
13	PLA	GPT	0	0	0	0	0	0	0	0	4	4	10	7	8	28	29
14	PLA	GCBT	0	1	0	0	2	0	0	0	4	4	19	19	23	28	30
15	PLA	GCBT	0	1	0	0	1	0	0	0	4	4	14	13	24	27	26
16	SER	GPT	0	0	0	0	0	0	0	0	5	4	18	13	10	23	24
17	SER	GPT	0	0	0	0	0	0	0	0	4	3	9	5	2	18	20
18	SER	GCBT	0	0	0	0	0	0	0	0	4	5	17	11	16	24	29
19	PLA	GCBT	0	0	0	0	0	0	0	0	4	3	9	6	13	28	30
20	PLA	GCBT	0	0	0	0	0	0	0	1	5	4	9	8	7	23	19
21	SER	GCBT	0	0	0	0	0	0	0	1	4	4	15	18	8	17	25
22	SER	GCBT	0	0	0	0	0	0	0	0	5	4	16	7	11	28	28
23	PLA	GPT	0	0	0	0	0	0	0	0	4	3	8	11	23	20	24
24	SER	GPT	0	1	0	0	1	0	0	0	4	2	15	16	13	28	26
25	PLA	GPT	0	0	0	0	0	0	0	0	4	4	5	2	3	24	24
26	PLA	GCBT	1	0	0	0	0	0	0	0	3	3	4	1	6	0	12
27	PLA	GCBT	0	0	0	0	0	0	0	1	4	4	13	10	6	26	28
28	SER	GPT	0	0	0	0	0	0	0	0	5	5	19	10	25	28	29
29	SER	GCBT	1	0	0	0	1	0	0	0	4	3	7	6	3	19	21
30	SER	GPT	0	0	0	0	0	0	0	0	4	3	11	15	18	15	26
31	PLA	GCBT	0	0	0	0	0	0	0	0	4	4	8	8	5	14	28
32	PLA	GCBT	0	0	0	0	0	0	0	0	5	3	9	7	20	17	24
33	PLA	GPT	0	0	0	0	0	0	0	1	4	4	9	1	4	16	24
34	PLA	GCBT	0	0	0	0	0	0	0	0	3	2	3	2	0	17	8
35	PLA	GPT	0	0	0	0	1	0	0	0	5	4	14	14	18	21	18
36	SER	GPT	0	0	0	0	0	0	0	0	4	3	6	9	20	21	29
37	PLA	GCBT	0	0	0	0	0	0	0	0	5	4	10	12	12	26	26
38	PLA	GPT	0	0	0	0	0	0	0	0	5	4	11	9	18	27	26
39	PLA	GPT	1	0	0	0	0	0	0	0	5	3	12	8	10	20	28
40	SER	GPT	0	0	0	0	0	0	0	0	4	3	9	7	12	28	29
41	SER	GCBT	0	0	0	0	0	0	0	0	5	4	1	3	4	23	29
42	SER	GCBT	2	0	0	0	0	0	0	0	5	4	14	15	19	28	28
43	PLA	GPT	0	0	0	0	0	0	0	0	4	3	8	9	4	23	25
44	PLA	GCBT	0	0	0	0	1	0	0	0	6	4	9	12	15	27	21
45	SER	GPT	2	0	0	1	0	0	0	0	4	4	10	6	3	12	24
46	SER	GCBT	0	0	0	0	2	0	0	0	4	3	5	5	18	28	30
47	PLA	GCBT	0	0	0	0	0	0	0	0	5	2	6	5	13	20	22
48	SER		1	2	0	0	0	0	0	0	5	5	17	21	48	23	27
49	PLA	GCBT	0	0	0	1	1	0	0	0	5	5	13	14	40	22	25
50	PLA	GCBT	1	1	0	0	0	0	0	0	4	4	15	12	30	27	21
51	PLA	GPT	0	0	0	0	0	0	0	0	3	2	7	4	6	25	25
52	SER	GCBT	0	0	0	0	0	0	0	0	5	4	21	10	12	20	27
53	SER	GPT	0	0	0	0	0	0	0	0	4	4	12	12	27	9	25
54	SER	GPT	0	0	0	0	0	0	0	0	5	4	13	13	22	28	27
55	PLA	GPT	0	0	0	0	0	0	0	0	4	4	5	2	0	21	30		Critérios de inclusão
56	PLA	GPT	0	0	0	0	0	0	0	0	4	3	3	3	5	2	19		Escore mínimo 15 pontos
57	SER	GPT	0	0	0	0	0	0	0	0	4	3	6	2	19	25	16		(Hamilton)	O pac. será incl.trat. dup-ceg?
58	SER	GCBT	0	0	0	0	1	0	0	0	5	4	7	11	18	24	28			S	N
59	PLA	GCBT	0	0	0	0	0	0	0	0	5	5	15	21	35	27	29		Sim	X
60	SER	GPT	0	0	0	0	1	0	0	0	4	4	7	6	17	28	28		Sim	X
61	PLA	GCBT	0	0	0	0	0	0	0	0	4	4	5	7	10	27	15		Sim	X
62	PLA	GCBT	0	0	0	0	0	0	0	0	4	4	10	6	5	23	11		Sim	X
63	PLA	GPT	0	0	0	0	0	0	0	0	4	4	7	4	4	6	27		Sim	X
64	SER	GCBT	0	0	0	0	0	0	0	0	5	3	17	12	20	20	21		Sim	X
65	SER	GCBT	0	0	0	0	0	0	0	0	6	4	13	11	15	26	20		Sim	X
66	SER	GCBT	1	2	1	0	1	0	1	0	5	6	22	20	27	28	29		Sim	X
67	PLA	GPT	0	0	0	0	0	0	0	0	4	4	8	5	2	15	26		Sim	X
68	PLA	GPT	0	0	0	0	0	0	0	0	4	3	8	6	12	6	17		Sim	X
69	SER	GCBT	1	0	0	0	0	1	0	0	4	5	10	11	9	27	27		Sim	X
70	SER	GPT	0	0	0	0	0	0	0	0	5	4	8	13	29	22	28		Sim	X
71	PLA	GPT	0	0	0	0	0	0	0	0	5	4	12	5	11	24	25		Sim	X
72	SER	GPT	0	0	0	0	0	0	0	0	4	5	15	8	23	26	28		Sim	X
73	PLA	GCBT	0	0	0	0	0	0	0	0	4	3	10	8	14	13	20		Sim	X
74	PLA	GCBT	0	0	0	0	0	0	0	0	5	4	13	4	2	23	23		Sim	X
75	PLA	GCBT	0	0	0	0	0	0	0	0	5	3	8	8	22	24	29		Sim	X
76	SER	GCBT	0	0	0	0	0	0	0	0	4	4	11	10	33	28	28		Sim	X
77	SER	GCBT	0	0	0	0	0	0	0	0	5	3	13	13	5	16	24		Sim	X
78	SER	GPT	0	0	0	0	0	0	0	0	6	4	19	8	2	28	30		Sim	X
79	PLA	GCBT	0	0	0	0	0	0	0	0	5	5	17	12	11	20	27		Sim	X
80	PLA	GPT	0	0	0	0	0	0	0	0	4	4	5	3	5	17	26			Sim	X
81	SER	GPT	0	0	0	0	0	0	0	0	5	3	12	10	14	22	29			Sim	X
82	SER	GPT	1	0	0	0	1	0	0	0	6	4	9	9	16	24	22			Sim	X
83	PLA	GPT	0	0	0	0	0	0	0	0	4	4	9	8	10	23	20			Sim	X
84	SER	GPT	0	0	0	0	0	0	0	0	5	4	15	9	4	24	26			Sim	X
85	PLA	GCBT	0	1	0	0	0	0	0	0	4	4	8	4	5	28	30			Sim	X
86	PLA	GCBT	0	0	0	0	0	0	0	0	6	5	18	15	30	26	30			Sim	X
87	PLA	GCBT	0	0	0	0	0	0	0	0	6	3	16	14	21	26	30			Sim	X
88	SER	GCBT	0	0	0	0	1	0	0	0	4	4	17	16	18	19	27			Sim	X
89	SER	GCBT	1	1	0	0	0	0	0	0	5	4	12	7	6	23	27			Sim	X
90	SER	GCBT	0	0	0	0	0	0	0	0	3	2	8	4	13	27	29			Sim	X
91	PLA	GPT	0	0	0	0	0	0	1	0	4	3	8	6	19	25	27			Sim	X
92	PLA	GPT	0	0	0	0	0	0	0	0	4	4	13	7	24	28	29			Sim	X
93	SER	GPT	0	0	0	0	0	0	0	0	3	1	7	3	15	26	29			Sim	X
94	SER	GPT	1	1	0	0	0	0	0	0	4	4	10	5	0	25	28
95	PLA	GPT	0	0	0	0	0	0	0	0	4	4	10	7	15	18	26
96	SER	GPT	0	0	0	0	0	0	0	0	5	4	12	12	23	26	29
97	PLA	GPT	0	0	0	0	0	0	0	0	4	4	9	3	20	23	20
98	PLA	GPT	1	0	0	0	0	0	0	0	5	4	11	6	6	25	16
99	PLA	GPT	0	0	0	0	0	0	0	0	4	4	12	9	8	16	27
100	SER	GPT	0	0	0	0	0	0	1	0	4	4	8	5	8	8	29
101	SER	GPT	0	0	0	0	0	0	0	0	5	4	14	17	36	28	17
102	PLA	GPT	0	0	0	0	0	0	0	0	4	5	12	8	16	28	28
103	SER	GPT	0	0	0	0	0	0	0	0	5	3	7	4	6	13	17
104	SER	GPT	0	0	0	0	0	0	0	0	4	4	7	6	10	3	19
105	PLA	GPT	0	0	0	0	0	0	0	0	6	4	12	13	22	25	29
106	PLA	GCBT	1	0	0	0	0	0	0	0	5	4	7	3	1	2	22
107	SER	GCBT	0	0	0	0	0	0	0	0	4	4	15	14	28	26	27
108	PLA	GCBT	0	0	0	0	0	0	0	0	6	4	12	7	7	28	27
109	SER		0	0	0	0	0	0	0	0	5	5	12	16	34	28	24
110	SER	GCBT	1	0	0	0	0	0	0	0	5	3	12	9	9	23	28
111	SER	GCBT	0	0	0	0	0	0	0	0	4	2	7	5	6	23	23
112	PLA	GCBT	0	0	0	0	0	0	0	0	4	3	8	2	9	7	16
113	PLA	GPT	0	0	0	0	0	0	0	0	5	3	8	2	9	9	9
114	PLA	GPT	0	1	0	0	0	0	0	0	5	3	13	6	16	17	26
115	SER		0	0	0	0	0	0	0	0	3	3	3	5	12	15
116	SER	GPT	0	0	0	0	0	0	0	0	4	3	11	5	25	27	25
117	PLA	GPT	0	0	0	0	0	0	0	0	5	3	15	1	4	26	27
118	PLA	GPT	0	0	0		0	0	0	0	6	3	15	9	15	28	27
119	SER	GPT	0	0	0	0	0	0	0	0	6	4	3	4	3	26	13
120	PLA	GPT	0	0	0	0	0	0	0	0	5	3	13	10	11	27	28
121	SER	GPT	0	0	0	0	1	0	0	0	5	3	14	6	6	24	28
122	SER	GPT	0	0	0	0	0	0	0	0	4	3	0	3	2	5	18
123	SER	GCBT	2	0	0	0	1	0	0	0	4	5	12	6	24	22	24
124	PLA	GCBT	0	0	0	0	0	0	0	0	5	4	20	13	16	26	29
125	PLA	GCBT	0	0	0	0	0	0	0	0	4	4	3	3	3	13	11
126	PLA	GCBT	0	0	0	0	0	0	0	0	5	4	32	11	19	28	28
127	SER	GCBT	0	0	0	0	0	0	0	0	6	4	16	5	8	26	20
128	SER	GCBT	1	0	0	0	0	0	0	0	5	3	22	5	9	28	30
129	PLA	GCBT	0	0	0	0	0	0	0	0	5	5	21	11	9	22	14
130	SER	GPT	7	4	3	3	1	0	2	0	5	4	21	17	13	27	22
131	SER	GCBT	4	1	1	0	0	1	0	0	4	3	8	7	10	15	22
132	SER	GCBT	2	4	1	1	1	1	2	0	4	5	24	14	18	26	18
133	SER	GCBT	2	2	0	1	1	0	1	0	5	3	15	15	25	26	24
134	SER	GPT	2	2	1	1	0	0	0	0	4	4	20	11	4	15	24
135	SER	GPT	4	2	1	3	1	1	1	0	5	3	19	23	21	25	29
136	SER	GPT	7	4	2	2	0	1	2	0	5	4	42	25	38	27	29
137	PLA	GPT	3	3	0	0	1	0	0	0	5	4	21	17	5	27	30
138	PLA	GPT	3	0	1	0	0	2	2	0	4	4	19	17	5	23	30
139	PLA	GCBT	4	2	1	0	1	2	0	0	4	4	19	17	11	28	26
140	PLA	GCBT	2	1	0	0	1	0	0	0	5	4	22	14	19	27	29
141
142	PLA	GCBT	3	1	1	0	0	0	0	0	4	3	21	10	4	20	27
143	PLA	GCBT	1	1	1	1	0	0	1	0	4	4	17	5	15	27	23
144	PLA	GCBT	7	0	0	0	1	0	1	0	5	4	27	24	28	27	30
145	PLA	GCBT	3	1	0	0	0	0	0	0	4	3	12	20	17	15	21
146	SER	GCBT	3	4	0	1	1	0	2	0	4	4	16	15	12	19	26
147	SER	GCBT	6	4	2	0	1	1	2	0	4	4	24	19	10	16	29
148	SER	GCBT	5	0	0	0	2	0	2	0	4	3	15	13	12	17	9
149	SER	GPT	3	0	0	0	0	0	0	1	5	5	20	16	28	25	26
150	PLA	GCBT	2	0	0	0	0	0	0	0	4	5	4	6	5	5	27

## Sheet: Week 4
Pac no.	MEDICATION	THERAPY	SAFTEE								CGI
			Psychological	Ears, eyes, head	Musculoskeletal/Neurological	Chest	Gastrointestinal	Urinary/genital	Mix	Others	Severety	Improvement	HAMA	HAMD	BDI	SADS	FNE	Síntese do Escores
1	PLA	GCBT	0	0	0	0	0	0	0	0	5	4	10	5	18	28	28	x
2	PLA	GCBT	0	0	0	0	0	0	0	0	4	4	12	9	7	24	30	x
3	PLA	GPT	1	0	0	0	0	0	1	0	3	5	14	10	17	26	30
4	SER	GCBT	1	0	0	0	2	0	1	0	4	5	19	22	20	27	28
5	SER	GCBT	8	1	0	0	2	0	2	0	4	5	12	21	23	26	29
6	SER	GPT	0	0	0	0	0	0	0	0	5	4	13	10	8	26	23	x
7	PLA	GCBT	1	0	0	0	0	0	0	0	4	4	10	6	10	21	28	x
8	PLA	GPT	0	0	0	0	0	0	0	0	3	2	5	1	0	15	22	x
9	SER	GCBT	1	0	0	1	0	0	2	1	3	3	10	5	4	16	25
10	SER	GPT	0	0	0	0	1	0	0	1	4	3	7	6	8	21	26
11	PLA	GPT	0	0	0	0	0	0	0	0	3	2	5	4	0	24	21
12	SER	GCBT	0	0	0	0	0	0	1	0	3	2	4	2	3	21	29
13	PLA	GPT	2	1	0	0	0	0	0	1	4	4	8	5	6	26	24
14	PLA	GCBT	0	0	0	0	2	0	0	0	4	3	16	15	14	28	30
15	PLA	GCBT	0	1	0	0	0	0	0	0	3	3	12	9	20	26	26
16	SER	GPT	0	0	0	0	0	0	0	0	5	4	16	6	5	18	25	x
17	SER	GPT	0	1	0	0	0	1	0	1	3	2	3	4	6	21	16
18	SER	GCBT	0	1	0	0	1	0	0	0	3	3	13	6	12	23	26
19	PLA	GCBT	0	1	0	0	0	0	0	0	3	2	8	4	5	28	30
20	PLA	GCBT	0	0	0	0	0	0	0	2	6	4	14	12	10	23	27
21	SER	GCBT	1	0	0	0	0	0	1	0	4	3	10	7	6	14	27	x
22	SER	GCBT	1	0	0	0	0	0	2	0	4	3	12	9	13	25	28	x
23	PLA	GPT	0	0	0	0	0	0	0	0	4	3	7	6	22	19	19
24	SER	GPT	0	0	0	0	0	0	0	0	4	3	14	12	14	27	28
25	PLA	GPT	0	0	0	0	0	0	0	0	4	4	6	1	3	24	20
26	PLA	GCBT	1	0	0	0	0	1	0	0	4	5	6	5	3	2	10
27	PLA	GCBT	0	0	0	0	0	0	0	0	4	3	11	6	0	26	30
28	SER	GPT	0	0	0	0	0	0	0	0	5	5	19	10	25	28	29
29	SER	GCBT	1	0	0	0	1	0	0	0	4	2	6	4	3	13	19
30	SER	GPT	0	0	0	0	0	0	0	0	4	3	11	15	18	15	26
31	PLA	GCBT	0	0	0	0	0	0	0	0	4	4	8	8	5	14	28
32	PLA	GCBT	0	0	0	0	0	0	0	0	5	3	9	7	20	17	24
33	PLA	GPT	0	0	0	0	0	0	0	0	4	4	8	1	3	16	26
34	PLA	GCBT	0	0	0	0	0	0	0	0	3	2	3	2	0	17	8
35	PLA	GPT	1	0	0	0	0	0	0	0	5	3	9	12	18	16	18
36	SER	GPT	0	0	0	0	0	0	0	0	2	2	3	0	13	25	28
37	PLA	GCBT	0	0	0	0	0	0	0	0	5	5	8	16	15	26	24
38	PLA	GPT	0	0	0	0	1	0	0	0	5	5	13	10	25	25	25
39	PLA	GPT	0	0	0	0	0	0	0	0	4	2	4	6	7	19	29
40	SER	GPT	0	0	0	0	0	0	0	0	4	3	6	8	9	28	29
41	SER	GCBT	0	0	0	0	0	0	0	0	4	2	2	1	1	19	25
42	SER	GCBT	2	0	0	0	0	0	0	0	5	4	14	15	19	28	28
43	PLA	GPT	0	0	0	0	0	0	0	0	4	3	7	5	5	19	26
44	PLA	GCBT	0	0	0	0	0	0	0	0	5	2	3	5	4	14	6
45	SER	GPT	0	0	0	0	0	0	0	0	4	2	4	2	1	11	26
46	SER	GCBT	0	0	0	0	0	0	0	0	4	1	2	1	14	28	30
47	PLA	GCBT	0	0	0	0	0	0	0	0	5	2	5	5	11	20	23
48	SER		1	2	0	0	0	0	0	0	5	5	17	21	48	23	27
49	PLA	GCBT	0	1	0	0	1	0	0	0	4	4	9	13	47	25	NR
50	PLA	GCBT	1	0	0	0	1	0	0	0	5	5	14	16	30	24	19
51	PLA	GPT	0	0	0	0	0	0	0	0	3	2	4	2	6	25	24
52	SER	GCBT	0	0	0	0	0	0	0	0	5	4	21	10	12	20	27
53	SER	GPT	0	2	0	0	0	0	0	0	5	4	13	18	20	9	27
54	SER	GPT	0	0	0	0	0	0	0	0	5	2	0	5	9	10	22
55	PLA	GPT	0	0	0	0	0	0	0	0	3	3	4	3	0	18	29
56	PLA	GPT	0	0	0	0	0	0	0	0	4	2	3	1	2	3	16
57	SER	GPT	1	1	0	0	1	0	0	0	4	4	18	10	22	24	17
58	SER	GCBT	1	0	0	0	0	0	0	0	4	4	9	6	27	26	27
59	PLA	GCBT	0	0	0	0	0	0	0	0	5	4	14	20	28	28	29
60	SER	GPT	0	0	0	0	1	0	0	0	4	4	8	8	21	28	28
61	PLA	GCBT	0	0	0	0	0	0	0	0	4	4	5	7	10	27	15
62	PLA	GCBT	0	0	0	0	2	0	0	0	5	4	16	7	4	20	6
63	PLA	GPT	0	0	0	0	0	0	0	0	4	3	7	3	3	6	22
64	SER	GCBT	1	0	0	0	0	0	0	0	5	3	13	9	26	22	25
65	SER	GCBT	0	0	0	0	0	0	0	0	6	4	13	11	15	26	20
66	SER	GCBT	1	1	0	0	0	0	0	0	4	5	21	15	25	28	29
67	PLA	GPT	0	0	0	0	0	0	0	0	4	4	7	5	3	13	23
68	PLA	GPT	0	0	0	0	0	0	0	0	3	2	4	4	11	5	9
69	SER	GCBT	0	0	0	0	0	0	0	0	5	3	9	8	13	27	25
70	SER	GPT	0	0	0	0	0	0	0	0	5	4	14	13	16	7	25
71	PLA	GPT	0	0	0	0	0	0	0	0	5	4	12	5	11	24	25
72	SER	GPT	0	0	0	0	0	0	0	0	5	3	11	7	20	26	30
73	PLA	GCBT	0	0	0	0	0	0	0	0	4	3	9	6	13	13	10
74	PLA	GCBT	0	0	0	0	0	0	0	0	5	4	10	4	1	22	23
75	PLA	GCBT	0	0	0	0	0	0	0	0	5	3	8	8	22	24	29
76	SER	GCBT	1	0	0	0	0	0	0	0	5	4	10	12	27	27	28
77	SER	GCBT	0	0	0	0	0	0	0	0	4	3	13	7	12	26	25
78	SER	GPT	0	0	0	0	0	0	0	0	6	3	15	8	4	28	29
79	PLA	GCBT	0	0	0	0	0	0	0	0	5	4	14	11	11	26	27
80	PLA	GPT	0	0	0	0	0	0	0	0	4	3	5	3	7	17	26
81	SER	GPT	0	0	0	0	0	0	0	0	4	4	9	4	16	20	28
82	SER	GPT	1	1	0	1	2	0	0	0	6	4	12	12	13	27	24
83	PLA	GPT	1	1	0	0	0	0	0	0	5	5	10	13	12	16	18
84	SER	GPT	0	0	0	0	0	0	0	0	5	4	11	8	16	25	26
85	PLA	GCBT	0	0	0	0	1	0	0	0	5	4	7	5	5	28	30
86	PLA	GCBT	0	0	0	0	0	0	0	0	6	4	18	16	25	26	28
87	PLA	GCBT	0	0	0	0	0	0	0	0	5	3	11	11	11	26	29
88	SER	GCBT	0	0	0	0	0	1	0	0	4	3	16	16	23	20	26
89	SER	GCBT	1	0	0	0	1	0	0	0	5	4	9	4	4	24	27
90	SER	GCBT	0	0	0	0	0	0	0	0	3	2	5	3	1	12	18
91	PLA	GPT	0	0	0	0	0	0	0	0	4	4	8	6	17	21	22
92	PLA	GPT	0	0	0	0	0	0	0	0	4	4	12	7	24	25	29
93	SER	GPT	0	0	0	0	0	0	0	0	4	4	7	3	13	27	29
94	SER	GPT	1	1	0	0	0	0	0	0	4	4	10	5	0	25	28
95	PLA	GPT	0	0	0	0	0	0	0	0	4	4	10	7	15	18	26
96	SER	GPT	0	0	0	1	0	0	0	0	5	3	14	13	27	26	27
97	PLA	GPT	0	0	0	0	1	0	0	0	4	4	10	3	15	18	18
98	PLA	GPT	1	2	0	0	0	0	0	0	5	5	14	9	20	25	13
99	PLA	GPT	0	0	0	0	0	0	0	0	5	4	14	13	8	20	26
100	SER	GPT	0	0	0	0	0	0	1	0	4	3	8	5	7	11	28
101	SER	GPT	0	0	0	0	0	0	0	0	5	4	14	16	37	27	29
102	PLA	GPT	0	0	0	0	0	0	0	0	5	4	14	10	16	26	28
103	SER	GPT	0	0	1	0	0	0	0	0	4	2	8	5	3	12	21
104	SER	GPT	0	0	1	0	0	0	1	0	4	4	4	6	9	1	21
105	PLA	GPT	0	0	0	0	0	0	0	0	6	4	11	9	21	25	29
106	PLA	GCBT	1	0	0	0	0	0	0	0	4	3	4	2	0	18	24
107	SER	GCBT	1	0	0	0	0	0	0	0	5	4	15	13	24	28	28
108	PLA	GCBT	0	0	0	0	0	0	0	0	6	4	13	10	12	28	28
109	SER		0	0	0	0	0	0	0	0	5	5	12	16	34	28	24
110	SER	GCBT	0	0	0	0	0	0	0	0	4	3	7	5	5	23	16
111	SER	GCBT	0	0	0	0	0	0	0	0	2	1	3	2	2	20	16
112	PLA	GCBT	0	0	0	0	0	0	1	0	3	3	5	2	7	1	11
113	PLA	GPT	1	0	0	0	0	0	0	0	4	3	6	2	7	8	12
114	PLA	GPT	0	0	0	0	0	0	0	0	4	3	10	4	14	26	28
115	SER		0	0	0	0	0	0	0	0	3	3	3	5	12	15
116	SER	GPT	0	0	0	0	0	0	0	0	4	4	10	2	21	24	27
117	PLA	GPT	0	0	0	0	0	0	0	0	5	3	10	2	8	23	27
118	PLA	GPT	0	0	0	0	0	1	0	0	6	3	11	7	8	27	27
119	SER	GPT	0	0	0	0	0	0	0	0	6	3	2	2	4	25	13
120	PLA	GPT	0	0	0	0	0	0	0	1	5	2	12	7	17	27	30
121	SER	GPT	0	0	1	0	0	0	0	0	4	2	6	6	10	19	28
122	SER	GPT	0	0	0	0	0	0	0	0	4	3	5	7	4	7	18
123	SER	GCBT	2	0	0	0	1	0	0	0	4	5	12	6	24	22	24
124	PLA	GCBT	0	0	0	0	0	0	0	0	5	3	13	9	18	25	30
125	PLA	GCBT	0	0	0	0	0	0	0	0	4	4	11	3	3	14	13
126	PLA	GCBT	0	0	0	0	0	0	0	0	5	4	32	12	16	28	29
127	SER	GCBT	0	0	0	0	0	0	0	0	6	4	10	6	7	26	19
128	SER	GCBT	0	0	0	0	0	0	0	0	5	4	10	6	12	27	30
129	PLA	GCBT	0	0	0	0	0	0	0	0	5	5	21	11	9	22	14
130	SER	GPT	7	5	3	1	2	3	1	0	4	3	19	14	14	27	21
131	SER	GCBT	3	0	1	0	1	0	0	0	4	2	8	6	6	9	20
132	SER	GCBT	2	4	1	0	2	1	2	0	4	4	23	10	19	28	21
133	SER	GCBT	4	2	0	1	1	1	1	0	5	3	15	14	18	25	26
134	SER	GPT	2	1	1	0	0	0	0	0	4	3	18	10	3	15	24
135	SER	GPT	4	3	0	4	2	1	1	0	5	4	20	22	6	21	29
136	SER	GPT	7	3	2	1	0	1	2	0	4	4	31	20	38	27	29
137	PLA	GPT	2	2	0	0	0	0	0	0	4	3	14	13	13	28	28
138	PLA	GPT	1	3	0	0	0	0	0	0	4	4	19	10	9	25	28
139	PLA	GCBT	4	3	2	2	0	0	0	0	4	4	16	17	11	28	25
140	PLA	GCBT	1	0	0	0	0	0	0	0	5	4	19	15	19	27	30
141
142	PLA	GCBT	2	0	0	0	0	0	0	0	4	3	16	8	4	19	27
143	PLA	GCBT	0	0	0	0	0	0	0	0	4	3	16	10	7	22	22
144	PLA	GCBT	7	0	0	0	1	0	1	0	5	4	27	24	28	27	30
145	PLA	GCBT	2	1	0	0	0	1	0	0	4	3	15	11	19	20	18
146	SER	GCBT	0	0	0	0	0	0	1	0	3	3	12	8	7	17	21
147	SER	GCBT	5	1	0	1	0	0	2	0	4	4	16	14	18	8	28
148	SER	GCBT	3	0	0	0	0	1	1	0	4	3	13	2	12	14	5
149	SER	GPT	0	0	0	0	1	0	0	0	4	5	19	12	26	22	19
150	PLA	GCBT	0	0	0	0	0	0	0	0	2	2	2	2	1	3	27

## Sheet: Week 8
Pac no.	MEDICATION	THERAPY	SAFTEE								CGI
			Psychological	Ears, eyes, head	Musculoskeletal/Neurological	Chest	Gastrointestinal	Urinary/genital	Mix	Others	Severety	Improvement	HAMA	HAMD	BDI	SADS	FNE
1	PLA	GCBT	0	0	0	0	0	0		0	6	4	17	15	28	28	29
2	PLA	GCBT	0	0	0	0	0	0	0	0	4	4	13	7	7	24	30
3	PLA	GPT	1	0	0	0	0	0	1	0	3	5	14	10	17	26	30
4	SER	GCBT	3	0	0	2	2	1	2	0	4	4	16	13	22	26	28
5	SER	GCBT	7	1	1	2	2	1	1	0	4	5	14	13	33	26	29
6	SER	GPT	0	0	0	0	0	0	0	0	4	2	6	9	9	22	20
7	PLA	GCBT	0	0	0	0	0	0	0	0	4	4	14	6	9	19	28
8	PLA	GPT	0	0	0	0	0	0	0	0	3	2	5	2	0	16	18
9	SER	GCBT	2	3	0	0	0	0	3	0	3	2	10	3	4	14	25
10	SER	GPT	0	0	0	0	2	0	0	0	3	3	5	4	6	18	12
11	PLA	GPT	1	0	0	0	0	0	0	0	3	3	9	3	0	17	7
12	SER	GCBT	0	0	0	0	0	1	0	0	3	2	3	2	4	26	28
13	PLA	GPT	0	0	0	0	0	0	0	0	4	3	5	5	9	23	17
14	PLA	GCBT	0	0	0	0	3	0	0	0	4	3	17	10	15	28	30
15	PLA	GCBT	0	0	0	0	0	0	0	0	3	3	9	7	19	27	24
16	SER	GPT	1	0	0	0	0	0	0	0	4	2	11	5	2	17	24
17	SER	GPT	0	0	0	0	1	0	0	0	3	2	7	7	6	13	14
18	SER	GCBT	0	1	0	0	0	0	0	0	3	2	7	3	8	24	24
19	PLA	GCBT	0	0	0	0	0	0	0	0	3	4	10	8	7	28	29
20	PLA	GCBT	0	0	0	0	0	0	0	0	6	3	10	11	7	16	21
21	SER	GCBT	1	0	0	0	0	0	0	0	3	3	10	7	5	14	26
22	SER	GCBT	0	0	0	0	0	0	0	0	4	2	9	7	12	20	19
23	PLA	GPT	0	0	0	0	0	0	0	0	3	2	5	11	13	22	25
24	SER	GPT	0	3	0	0	1	2	0	0	3	2	5	10	15	22	27
25	PLA	GPT	0	0	0	0	0	0	0	0	4	4	6	1	1	24	19
26	PLA	GCBT	1	0	0	0	1	0	0	0	4	3	5	6	2	2	12
27	PLA	GCBT	0	0	0	0	0	0	0	0	4	3	14	11	0	28	28
28	SER	GPT	0	0	0	0	0	0	0	0	5	5	19	10	25	28	29
29	SER	GCBT	1	0	0	0	1	0	0	0	3	2	3	1	3	7	13
30	SER	GPT	0	0	0	0	0	0	0	0	4	3	11	15	18	15	26
31	PLA	GCBT	0	0	0	0	0	0	0	0	4	4	8	8	5	14	28
32	PLA	GCBT	0	0	0	0	0	0	0	0	5	3	9	7	20	17	24
33	PLA	GPT	0	0	0	0	0	0	0	0	4	4	10	3	1	14	28
34	PLA	GCBT	0	0	0	0	0	0	0	0	3	2	3	2	0	17	8
35	PLA	GPT	0	0	0	0	0	0	0	0	5	3	9	11	12	12	17
36	SER	GPT	0	0	0	0	0	1	0	0	1	1	1	1	15	22	15
37	PLA	GCBT	0	0	0	0	0	0	0	0	5	4	9	17	9	27	22
38	PLA	GPT	0	0	0	0	1	0	0	0	5	5	13	10	25	25	25
39	PLA	GPT	0	0	0	0	0	0	0	0	4	3	6	10	6	20	27
40	SER	GPT	0	0	0	0	0	0	0	0	3	2	6	3	11	22	23
41	SER	GCBT	2	0	0	0	2	0	0	0	4	2	1	0	6	16	25
42	SER	GCBT	2	0	0	0	0	0	0	0	5	4	14	15	19	28	28
43	PLA	GPT	0	0	0	0	0	0	0	0	4	3	12	3	7	23	22
44	PLA	GCBT	0	0	0	0	0	0	0	0	5	2	3	5	4	14	7
45	SER	GPT	1	0	0	0	0	0	0	3	4	2	4	2	6	14	25
46	SER	GCBT	0	0	0	0	1	0	0	0	1	1	2	1	12	22	30
47	PLA	GCBT	0	0	0	0	0	0	0	0	5	2	6	6	14	21	20
48	SER		1	2	0	0	0	0	0	0	5	5	17	21	48	23	27
49	PLA	GCBT	0	0	0	0	1	0	0	0	4	5	8	15	40	25	25
50	PLA	GCBT	1	1	0	0	1	0	0	0	4	3	12	12	33	25	21
51	PLA	GPT	0	0	0	0	0	0	0	0	3	2	2	1	1	25	24
52	SER	GCBT	0	0	0	0	0	0	0	0	5	4	21	10	12	20	27
53	SER	GPT	0	1	0	0	0	0	0	0	4	4	14	13	23	12	27
54	SER	GPT	0	0	0	0	0	0	0	0	4	2	0	3	6	7	22
55	PLA	GPT	0	0	0	0	0	0	0	0	4	3	6	3	0	18	29
56	PLA	GPT	0	0	0	0	0	0	0	0	4	2	5	2	2	3	10
57	SER	GPT	1	1	0	0	1	0	0	0	4	4	18	10	22	24	17
58	SER	GCBT	1	0	0	0	0	0	0	0	4	4	9	6	27	26	27
59	PLA	GCBT	1	0	0	0	1	0	0	0	5	4	15	21	29	28	29
60	SER	GPT	0	0	0	0	0	0	0	0	4	5	8	9	14	28	30
61	PLA	GCBT	0	0	0	0	0	0	0	0	4	4	5	7	10	27	15
62	PLA	GCBT	0	0	0	0	1	0	0	0	5	3	15	7	1	21	6
63	PLA	GPT	0	0	0	0	0	0	0	0	4	3	5	3	2	4	24
64	SER	GCBT	0	0	0	0	0	0	0	0	5	3	12	8	9	15	16
65	SER	GCBT	0	0	0	0	0	0	0	0	6	4	13	11	15	26	20
66	SER	GCBT	0	0	0	0	0	0	0	0	4	4	14	18	23	28	29
67	PLA	GPT	0	0	0	0	0	0	0	0	4	4	6	5	2	13	22
68	PLA	GPT	0	0	0	0	0	0	0	0	3	2	4	4	11	5	9
69	SER	GCBT	0	0	0	0	0	0	0	0	4	3	9	4	7	27	28
70	SER	GPT	0	0	0	0	0	0	0	0	4	3	8	4	13	19	28
71	PLA	GPT	0	0	0	0	0	0	0	0	5	4	12	5	11	24	25
72	SER	GPT	1	0	0	0	0	0	0	0	5	3	9	7	15	27	27
73	PLA	GCBT	0	0	0	0	0	0	0	0	5	3	8	7	10	11	16
74	PLA	GCBT	0	0	0	0	0	0	0	0	5	3	7	3	3	24	19
75	PLA	GCBT	0	0	0	0	0	0	0	0	5	3	8	8	22	24	29
76	SER	GCBT	1	0	0	0	0	0	0	0	4	3	6	12	27	25	29
77	SER	GCBT	0	0	0	0	0	0	0	0	4	3	13	7	12	26	25
78	SER	GPT	0	0	0	0	0	0	0	0	5	3	11	3	3	28	30
79	PLA	GCBT	0	0	0	0	0	0	0	0	5	3	10	5	8	14	27
80	PLA	GPT	0	0	0	0	0	0	0	0	4	3	5	3	7	17	26
81	SER	GPT	0	0	0	0	1	0	0	0	4	4	7	8	18	20	29
82	SER	GPT	0	0	0	0	0	0	0	0	6	4	12	11	17	27	26
83	PLA	GPT	1	0	0	0	0	0	0	0	5	4	9	11	9	16	18
84	SER	GPT	0	2	0	0	1	0	0	0	5	3	11	14	2	22	21
85	PLA	GCBT	0	0	0	0	1	0	0	0	5	4	7	5	5	28	30
86	PLA	GCBT	0	0	0	0	0	0	0	0	6	4	18	16	25	26	28
87	PLA	GCBT	0	0	0	0	0	0	0	0	5	3	13	9	10	26	28
88	SER	GCBT	0	0	0	0	0	0	0	0	5	5	14	20	24	18	23
89	SER	GCBT	0	0	0	0	0	0	0	0	5	4	10	5	4	22	27
90	SER	GCBT	1	0	0	0	0	0	0	0	4	4	8	8	16	19	26
91	PLA	GPT	0	0	0	0	0	0	0	0	4	4	7	6	14	18	26
92	PLA	GPT	0	0	0	0	0	0	0	0	4	4	12	7	24	25	29
93	SER	GPT	0	0	0	0	0	0	0	0	3	2	5	1	10	27	29
94	SER	GPT	1	1	0	0	0	0	0	0	4	4	10	5	0	25	28
95	PLA	GPT	0	0	0	0	0	0	0	0	4	4	10	7	15	18	26
96	SER	GPT	0	0	0	0	0	0	0	1	5	3	13	9	18	28	27
97	PLA	GPT	2	0	1	0	0	0	0	0	5	3	8	3	11	18	19
98	PLA	GPT	0	1	0	0	0	0	0	0	5	4	14	11	19	23	21
99	PLA	GPT	0	0	0	0	0	0	0	0	4	4	11	12	7	19	27
100	SER	GPT	0	0	0	0	1	0	0	0	3	3	8	5	11	7	28
101	SER	GPT	0	0	0	0	0	0	0	0	4	3	10	11	39	28	29
102	PLA	GPT	0	3	1	0	0	0	0	0	5	4	20	17	39	28	28
103	SER	GPT	0	1	1	0	0	0	0	1	4	2	12	8	3	14	22
104	SER	GPT	0	0	0	0	0	0	0	0	4	2	3	7	7	2	21
105	PLA	GPT	2	0	0	0	0	0	0	0	6	4	12	16	19	23	28
106	PLA	GCBT	0	0	0	0	0	0	0	0	5	5	14	3	0	0	24
107	SER	GCBT	1	0	0	0	0	0	0	0	5	5	18	14	27	27	28
108	PLA	GCBT	0	0	0	0	0	0	0	0	6	4	13	10	12	28	28
109	SER		0	0	0	0	0	0	0	0	5	5	12	16	34	28	24
110	SER	GCBT	0	0	0	0	0	0	0	0	4	3	5	3	12	21	27
111	SER	GCBT	0	0	0	0	0	0	0	0	2	1	2	1	3	17	23
112	PLA	GCBT	0	0	0	0	0	0	0	0	3	2	4	2	3	3	13
113	PLA	GPT	0	0	0	0	0	0	0	0	4	3	6	2	9	14	12
114	PLA	GPT	0	0	0	0	0	0	0	0	5	3	14	9	20	26	27
115	SER		0	0	0	0	0	0	0	0	3	3	3	5	12	15
116	SER	GPT	0	1	2	0	0	0	0	1	4	3	11	1	11	28	24
117	PLA	GPT	0	0	0	0	0	0	0	0	4	3	6	0	6	23	25
118	PLA	GPT	0	0	0	0	0	0	0	0	6	3	10	8	10	26	28
119	SER	GPT	1	0	0	0	0	0	0	1	6	3	2	1	6	23	18
120	PLA	GPT	0	0	0	0	0	0	0	1	5	2	12	7	17	27	30
121	SER	GPT	0	0	0	0	0	0	0	0	3	3	7	6	5	23	25
122	SER	GPT	2	0	0	0	0	0	0	0	4	3	5	7	2	4	14
123	SER	GCBT	2	0	0	0	1	0	0	0	4	5	12	6	24	22	24
124	PLA	GCBT	0	0	0	0	0	0	0	0	5	3	13	6	17	27	27
125	PLA	GCBT	0	0	0	0	0	0	0	0	4	5	11	2	4	17	13
126	PLA	GCBT	0	0	0	0	0	0	0	0	5	4	32	12	21	27	29
127	SER	GCBT	0	0	0	0	0	0	0	0	6	3	8	5	5	26	20
128	SER	GCBT	0	0	0	0	0	0	0	0	4	3	10	4	6	22	29
129	PLA	GCBT	0	0	0	0	0	0	0	0	5	5	21	11	9	22	14
130	SER	GPT	0	0	0	0	0	1	0	0	4	3	18	10	16	25	16
131	SER	GCBT	3	0	1	0	0	1	0	0	3	2	7	5	7	27	28
132	SER	GCBT	2	2	1	0	0	0	0	0	4	4	22	16	17	28	23
133	SER	GCBT	0	1	0	1	1	0	0	0	4	2	12	11	17	26	24
134	SER	GPT	2	1	1	0	0	0	0	0	4	3	18	10	3	15	24
135	SER	GPT	0	0	0	0	1	0	1	0	4	2	11	8	4	23	28
136	SER	GPT	5	3	1	0	1	0	1	0	5	4	29	15	20	26	29
137	PLA	GPT	1	0	0	0	0	1	0	0	5	4	11	14	16	28	28
138	PLA	GPT	2	1	1	0	0	0	1	0	4	2	15	6	14	26	29
139	PLA	GCBT	1	1	0	0	0	0	0	0	4	3	13	7	12	28	28
140	PLA	GCBT	0	0	0	0	0	0	0	0	3	2	8	6	6	19	26
141
142	PLA	GCBT	1	0	1	1	0	0	2	0	4	4	12	7	2	24	28
143	PLA	GCBT	1	0	0	0	0	0	0	1	2	1	4	4	0	14	14
144	PLA	GCBT	7	0	0	0	1	0	1	0	5	4	27	24	28	27	30
145	PLA	GCBT	1	1	0	0	0	1	0	0	3	3	12	10	22	22	26
146	SER	GCBT	1	1	0	0	0	1	1	0	3	3	11	5	2	13	24
147	SER	GCBT	4	0	0	0	0	1	0	0	4	3	11	16	3	14	30
148	SER	GCBT	3	0	1	0	0	2	1	0	4	4	13	6	12	14	7
149	SER	GPT	0	0	0	0	1	0	0	0	5	3	11	11	13	18	18
150	PLA	GCBT	0	0	0	0	0	0	0	0	2	1	3	2	0	3	27

## Sheet: Week 12
Pac no.	MEDICATION	THERAPY	SAFTEE								CGI
			Psychological	Ears, eyes, head	Musculoskeletal/Neurological	Chest	Gastrointestinal	Urinary/genital	Mix	Others	Severety	Improvement	HAMA	HAMD	BDI	SADS	FNE
1	PLA	GCBT	0	0	0	0	0	0	0	0	6	3	18	8	19	28	29
2	PLA	GCBT	0	0	0	0	0	0	0	0	4	3	16	6	4	14	19
3	PLA	GPT	1	0	0	0	0	0	1	0	3	5	14	10	17	26	30
4	SER	GCBT	0	0	0	0	1	0	0	0	4	3	13	8	12	21	23
5	SER	GCBT	0	0	0	0	0	0	0	0	3	3	8	7	22	25	29
6	SER	GPT	1	0	0	0	0	0	0	0	4	2	4	8	9	19	23
7	PLA	GCBT	0	0	0	0	0	0	0	0	4	4	14	5	12	20	25
8	PLA	GPT	0	0	0	0	0	0	0	0	3	2	2	2	0	6	7
9	SER	GCBT	0	0	0	0	0	0	0	0	3	3	5	5	5	19	26
10	SER	GPT	0	0	0	0	1	0	0	1	3	2	8	2	5	6	6
11	PLA	GPT	1	0	0	0	0	0	0	0	3	3	9	3	0	17	7
12	SER	GCBT	0	0	0	0	0	0	1	0	3	2	2	2	4	20	29
13	PLA	GPT	0	0	0	0	1	0	0	1	4	3	6	3	2	21	22
14	PLA	GCBT	0	0	0	0	0	0	0	0	4	3	17	10	15	28	30
15	PLA	GCBT	0	0	0	0	0	0	0	0	3	2	4	7	13	25	21
16	SER	GPT	1	0	0	0	0	0	0	0	4	2	11	7	2	20	24
17	SER	GPT	0	0	0	0	0	0	0	0	2	1	4	1	0	13	15
18	SER	GCBT	0	0	0	0	0	0	1	0	3	3	8	3	9	3	26
19	PLA	GCBT	0	0	0	0	0	0	0	0	4	4	10	7	9	27	30
20	PLA	GCBT	0	0	0	0	0	0	0	0	4	3	8	10	7	16	17
21	SER	GCBT	1	0	0	0	0	0	0	0	4	3	7	5	5	13	24
22	SER	GCBT	0	0	0	0	0	0	0	0	4	2	7	8	11	21	14
23	PLA	GPT	0	0	0	0	0	0	0	0	4	4	5	11	15	22	24
24	SER	GPT	0	0	0	0	1	1	0	0	3	2	5	6	15	26	29
25	PLA	GPT	0	0	0	0	0	0	0	0	4	5	8	2	2	24	23
26	PLA	GCBT	1	0	0	0	1	0	0	0	4	3	5	6	2	2	12
27	PLA	GCBT	0	0	0	0	0	0	0	0	4	3	13	6	0	28	28
28	SER	GPT	0	0	0	0	0	0	0	0	5	5	19	10	25	28	29
29	SER	GCBT	2	0	0	0	1	0	0	1	4	5	5	5	4	13	14
30	SER	GPT	0	0	0	0	0	0	0	0	4	3	11	15	18	15	26
31	PLA	GCBT	0	0	0	0	0	0	0	0	4	4	8	8	5	14	28
32	PLA	GCBT	0	0	0	0	0	0	0	0	5	3	9	7	20	17	24
33	PLA	GPT	0	0	0	0	0	0	0	0	4	4	11	2	1	12	28
34	PLA	GCBT	0	0	0	0	0	0	0	0	3	2	3	2	0	17	8
35	PLA	GPT	0	0	0	0	0	0	0	0	5	3	9	8	13	13	15
36	SER	GPT	0	0	0	0	0	0	0	0	1	1	2	2	9	21	20
37	PLA	GCBT	0	0	0	0	0	0	0	0	5	4	10	13	5	25	15
38	PLA	GPT	0	0	0	0	1	0	0	0	5	5	13	10	25	25	25
39	PLA	GPT	0	0	0	0	0	0	0	0	4	3	5	8	6	22	27
40	SER	GPT	0	0	0	0	0	0	0	0	3	2	7	3	10	25	29
41	SER	GCBT	0	0	0	0	0	0	0	0	4	2	4	3	2	16	22
42	SER	GCBT	2	0	0	0	0	0	0	0	5	4	14	15	19	28	28
43	PLA	GPT	0	0	0	0	0	0	0	0	4	3	6	2	5	25	27
44	PLA	GCBT	0	0	0	0	0	0	0	0	5	2	3	5	4	14	7
45	SER	GPT	0	0	0	0	0	0	1	0	4	2	3	2	0	7	16
46	SER	GCBT	0	0	0	0	0	0	0	0	2	1	2	2	10	19	26
47	PLA	GCBT	0	2	0	0	0	0	2	2	5	2	8	6	12	23	20
48	SER		1	2	0	0	0	0	0	0	5	5	17	21	48	23	27
49	PLA	GCBT	0	0	0	0	0	0	0	0	3	2	5	9	23	25	25
50	PLA	GCBT	1	0	0	0	0	0	0	0	4	4	9	10	27	23	22
51	PLA	GPT	1	0	0	0	0	0	0	0	3	2	3	1	1	23	20
52	SER	GCBT	0	0	0	0	0	0	0	0	5	4	21	10	12	20	27
53	SER	GPT	0	0	0	0	0	0	0	0	4	3	10	10	21	11	26
54	SER	GPT	1	0	0	0	0	0	0	0	4	2	6	4	6	4	27
55	PLA	GPT	0	0	0	0	0	0	0	0	3	3	6	2	0	14	29
56	PLA	GPT	0	0	0	0	0	0	0	0	4	2	5	1	0	3	12
57	SER	GPT	1	1	0	0	1	0	0	0	4	4	18	10	22	24	17
58	SER	GCBT	1	0	0	0	0	0	0	0	4	4	9	6	27	26	27
59	PLA	GCBT	1	0	0	0	0	0	0	0	4	2	9	10	14	27	28
60	SER	GPT	0	0	0	0	0	0	0	0	4	5	8	9	14	28	30
61	PLA	GCBT	0	0	0	0	0	0	0	0	4	4	5	7	10	27	15
62	PLA	GCBT	0	0	0	0	2	0	0	0	5	4	16	15	3	19	7
63	PLA	GPT	0	0	0	0	0	0	0	0	3	2	2	2	1	4	24
64	SER	GCBT	2	0	1	0	0	0	0	0	4	4	11	8	16	15	14
65	SER	GCBT	0	0	0	0	0	0	0	0	6	4	13	11	15	26	20
66	SER	GCBT	0	1	0	0	0	0	0	0	5	4	15	19	19	28	30
67	PLA	GPT	0	0	0	0	0	0	0	0	4	4	6	5	2	13	22
68	PLA	GPT	0	0	0	0	0	0	0	0	3	2	4	4	11	5	9
69	SER	GCBT	1	0	0	0	0	0	0	1	4	3	11	11	9	13	27
70	SER	GPT	0	1	0	0	0	0	0	0	5	4	7	7	12	6	25
71	PLA	GPT	0	0	0	0	0	0	0	0	5	4	12	5	11	24	25
72	SER	GPT	0	0	0	0	0	0	0	0	5	4	7	9	16	26	28
73	PLA	GCBT	0	0	0	0	0	0	0	0	4	3	8	7	20	9	15
74	PLA	GCBT	0	0	0	0	0	0	0	0	3	2	4	1	1	20	18
75	PLA	GCBT	0	0	0	0	0	0	0	0	5	3	8	8	22	24	29
76	SER	GCBT	1	0	0	0	0	0	0	0	4	3	7	11	15	15	26
77	SER	GCBT	0	0	0	0	0	0	0	0	4	3	13	7	12	26	25
78	SER	GPT	0	0	0	0	0	0	0	0	5	3	10	2	1	27	30
79	PLA	GCBT	0	0	0	0	0	0	0	0	5	3	10	5	8	14	27
80	PLA	GPT	0	0	0	0	0	0	0	0	4	3	5	3	7	17	26
81	SER	GPT	0	0	0	0	0	0	0	0	4	3	6	2	18	15	20
82	SER	GPT	0	0	0	0	0	0	0	0	6	4	11	12	15	27	22
83	PLA	GPT	1	0	0	0	0	0	0	0	4	3	7	8	9	18	18
84	SER	GPT	0	0	0	0	0	0	0	0	4	3	10	5	7	26	24
85	PLA	GCBT	0	0	0	0	1	0	0	0	5	4	7	5	5	28	30
86	PLA	GCBT	0	0	0	0	0	0	0	0	6	4	18	16	25	26	28
87	PLA	GCBT	0	0	0	0	0	0	0	0	5	3	13	9	10	26	28
88	SER	GCBT	0	0	0	0	0	0	0	0	5	5	14	20	24	18	23
89	SER	GCBT	0	0	0	0	0	0	0	0	5	4	10	10	5	22	27
90	SER	GCBT	1	0	0	0	0	0	0	0	3	3	13	11	38	4	17
91	PLA	GPT	0	0	0	0	1	0	0	0	4	3	7	3	10	15	25
92	PLA	GPT	0	0	0	0	0	0	0	0	4	4	12	7	24	25	29
93	SER	GPT	0	0	0	0	0	0	0	0	4	5	6	2	10	27	29
94	SER	GPT	1	1	0	0	0	0	0	0	4	4	10	5	0	25	28
95	PLA	GPT	0	0	0	0	0	0	0	0	4	4	10	7	15	18	26
96	SER	GPT	0	0	0	0	0	0	0	1	5	3	13	9	18	28	27
97	PLA	GPT	2	0	1	0	0	0	0	0	5	3	8	3	11	18	19
98	PLA	GPT	0	1	0	0	0	0	0	0	5	4	12	7	16	26	18
99	PLA	GPT	0	0	0	0	0	0	0	0	4	3	13	12	6	20	27
100	SER	GPT	0	0	0	0	0	0	0	0	3	3	5	3	13	5	28
101	SER	GPT	0	0	0	0	2	0	0	0	3	2	8	6	40	28	29
102	PLA	GPT	1	1	0	0	0	0	0	0	5	4	19	11	29	28	28
103	SER	GPT	3	2	0	2	1	0	0	2	2	1	2	1	1	4	11
104	SER	GPT	2	0	1	0	0	2	0	1	4	2	7	12	11	2	18
105	PLA	GPT	0	0	0	0	0	0	0	0	6	4	8	6	15	23	27
106	PLA	GCBT	0	0	0	0	0	0	0	0	4	3	7	1	0	0	25
107	SER	GCBT	0	0	0	0	0	0	0	0	4	2	11	8	5	19	16
108	PLA	GCBT	0	0	0	0	0	0	0	0	6	4	13	10	12	28	28
109	SER		0	0	0	0	0	0	0	0	5	5	12	16	34	28	24
110	SER	GCBT	0	0	0	0	0	0	0	0	4	3	5	5	5	21	22
111	SER	GCBT	0	0	0	0	0	0	0	0	3	2	2	6	3	15	18
112	PLA	GCBT
113	PLA	GPT	0	0	0	0	0	0	0	0	4	3	7	2	12	16	13
114	PLA	GPT	0	0	0	0	0	0	0	0	5	4	8	9	24	24	27
115	SER		0	0	0	0	0	0	0	0	3	3	3	5	12	15
116	SER	GPT	0	0	0	0	0	0	0	0	3	3	3	5	3	22	23
117	PLA	GPT	0	0	0	0	0	0	0	0	4	3	7	2	4	22	25
118	PLA	GPT	0	0	0	0	0	0	0	0	6	3	9	7	13	28	28
119	SER	GPT	1	0	0	0	0	0	0	1	6	3	2	1	5	19	20
120	PLA	GPT	0	0	0	0	0	0	0	1	5	2	12	7	17	27	30
121	SER	GPT	0	0	0	0	0	0	0	0	4	3	7	5	0	11	27
122	SER	GPT	0	0	0	0	0	0	0	0	4	3	5	5	5	3	18
123	SER	GCBT	2	0	0	0	1	0	0	0	4	5	12	6	24	22	24
124	PLA	GCBT	0	0	0	0	0	0	0	0	5	3	11	7	13	22	19
125	PLA	GCBT	0	0	0	0	0	0	0	0	4	4	9	3	2	18	15
126	PLA	GCBT	0	0	0	0	0	0	0	0	5	3	22	9	18	28	27
127	SER	GCBT	0	0	0	0	0	0	0	0	6	3	8	5	6	26	18
128	SER	GCBT	0	1	0	0	0	0	0	0	4	3	8	3	5	21	29
129	PLA	GCBT	0	0	0	0	0	0	0	0	5	5	21	11	9	22	14
130	SER	GPT	3	3	1	1	0	1	0	0	3	2	10	13	10	22	14
131	SER	GCBT	2	0	1	0	0	0	0	0	3	2	4	4	3	25	27
132	SER	GCBT	2	2	1	0	0	0	0	0	3	3	17	10	15	21	11
133	SER	GCBT	5	0	0	0	0	1	1	0	4	3	12	11	13	21	25
134	SER	GPT	2	1	1	0	0	0	0	0	4	3	18	10	3	15	24
135	SER	GPT	0	0	0	0	0	0	1	0	3	2	6	7	6	21	28
136	SER	GPT	4	3	1	0	1	0	2	0	5	4	33	20	19	26	29
137	PLA	GPT	1	0	0	0	0	1	0	0	5	4	11	14	16	28	28
138	PLA	GPT	1	1	1	0	1	0	0	0	4	4	18	8	8	21	28
139	PLA	GCBT	2	1	0	0	0	0	1	0	3	3	18	10	12	28	27
140	PLA	GCBT	0	0	1	0	0	0	0	0	3	2	11	6	2	14	27
141
142	PLA	GCBT	1	0	1	1	0	0	2	0	4	4	12	7	2	24	28
143	PLA	GCBT	0	0	0	0	0	0	0	0	1	1	1	3	0	15	16
144	PLA	GCBT	7	0	0	0	1	0	1	0	5	4	27	24	28	27	30
145	PLA	GCBT	1	1	0	0	0	1	0	0	1	1	4	2	8	24	21
146	SER	GCBT	1	1	0	0	1	1	3	0	3	2	7	4	2	8	29
147	SER	GCBT	2	0	0	0	0	0	0	0	3	3	6	11	0	13	27
148	SER	GCBT	2	0	1	0	0	2	3	0	3	2	12	6	8	18	18
149	SER	GPT	0	0	0	0	1	0	0	0	4	3	7	6	10	12	13
150	PLA	GCBT	0	0	0	0	0	0	0	0	3	3	3	1	1	4	24

## Sheet: Week 16
Pac No	MEDICATION	THERAPY	SAFTEE								CGI
			Psychological	Ears, eyes, head	Musculoskeletal/Neurological	Chest	Gastrointestinal	Urinary/genital	Mix	Others	Severety	Improvement	HAMA	HAMD	BDI	SADS	FNE
1	PLA	GCBT	0	0	0	0	0	0	0	0	6	3	15	7	20	28	29
2	PLA	GCBT	0	0	0	0	0	0	0	0	3	2	8	5	4	15	21
3	PLA	GPT	1	0	0	0	0	0	1	0	3	5	14	10	17	26	30
4	SER	GCBT	0	0	0	0	0	0	0	0	4	3	9	7	7	24	20
5	SER	GCBT	0	0	0	0	0	0	0	0	3	4	10	6	30	27	27
6	SER	GPT	1	0	1	0	0	0	0	0	4	2	4	8	7	8	16
7	PLA	GCBT	0	0	0	0	0	0	0	0	4	4	13	5	8	13	29
8	PLA	GPT	0	0	0	0	0	0	0	0	2	1	2	2	0	4	15
9	SER	GCBT	0	0	0	0	0	0	0	0	3	4	9	3	3	21	23
10	SER	GPT	0	0	0	0	1	1	0	0	3	2	3	2	2	4	2
11	PLA	GPT	1	0	0	0	0	0	0	0	4	4	9	2	0	23	10
12	SER	GCBT	0	0	0	0	0	0	0	0	3	2	2	0	3	18	28
13	PLA	GPT	0	0	0	0	0	0	0	0	4	5	8	11	13	26	29
14	PLA	GCBT	0	0	0	0	0	0	0	0	4	3	17	10	15	28	30
15	PLA	GCBT	0	0	0	0	0	0	0	0	4	5	11	14	18	25	22
16	SER	GPT	0	0	0	0	0	0	0	0	4	2	12	6	2	20	24
17	SER	GPT	0	0	0	0	1	0	0	0	2	1	8	1	5	16	21
18	SER	GCBT	0	0	0	0	0	0	0	0	3	2	5	6	2	5	24
19	PLA	GCBT	0	0	0	0	0	0	0	0	4	5	9	8	8	28	30
20	PLA	GCBT	0	0	0	0	0	0	0	0	4	2	6	7	9	13	15
21	SER	GCBT	0	0	0	0	1	0	0	0	3	3	9	6	4	10	17
22	SER	GCBT	0	0	0	0	0	0	1	0	3	2	6	6	11	20	18
23	PLA	GPT	0	0	0	0	0	0	0	0	2	2	4	4	13	22	22
24	SER	GPT	1	0	0	0	1	0	0	0	2	2	3	7	15	27	26
25	PLA	GPT	0	0	0	0	0	0	0	0	4	5	7	2	1	24	26
26	PLA	GCBT	1	0	0	0	1	0	0	0	4	3	5	6	2	2	12
27	PLA	GCBT	0	0	0	0	0	0	0	0	4	3	7	7	0	28	29
28	SER	GPT	0	0	0	0	0	0	0	0	5	5	19	10	25	28	29
29	SER	GCBT	2	0	0	0	1	0	0	1	4	3	3	4	3	10	17
30	SER	GPT	0	0	0	0	0	0	0	0	4	3	11	15	18	15	26
31	PLA	GCBT	0	0	0	0	0	0	0	0	4	4	8	8	5	14	28
32	PLA	GCBT	0	0	0	0	0	0	0	0	5	3	9	7	20	17	24
33	PLA	GPT	0	0	0	0	0	0	0	0	3	2	5	2	0	12	22
34	PLA	GCBT	0	0	0	0	0	0	0	0	3	2	3	2	0	17	8
35	PLA	GPT	0	0	0	0	0	0	0	0	5	3	11	9	16	15	20
36	SER	GPT	0	0	0	0	0	0	0	0	3	5	2	6	18	24	28
37	PLA	GCBT	0	0	0	0	0	0	0	0	4	4	8	12	10	26	11
38	PLA	GPT	0	0	0	0	1	0	0	0	5	5	13	10	25	25	25
39	PLA	GPT	0	0	0	0	0	0	0	0	4	2	1	3	4	15	23
40	SER	GPT	0	0	0	0	0	0	0	1	1	1	5	0	8	18	27
41	SER	GCBT	0	0	0	0	0	0	0	0	4	2	4	3	2	16	22
42	SER	GCBT	2	0	0	0	0	0	0	0	5	4	14	15	19	28	28
43	PLA	GPT	0	0	0	0	0	0	0	0	3	2	6	2	6	20	23
44	PLA	GCBT	0	0	0	0	0	0	0	0	5	2	3	5	4	14	7
45	SER	GPT	1	0	1	0	0	0	0	0	3	2	1	3	1	3	9
46	SER	GCBT	0	0	0	0	0	0	0	0	3	4	3	1	8	15	27
47	PLA	GCBT	0	2	0	0	0	0	1	1	5	2	9	7	15	19	22
48	SER		1	2	0	0	0	0	0	0	5	5	17	21	48	23	27
49	PLA	GCBT	0	0	0	0	0	0	0	0	2	2	3	3	19	22	25
50	PLA	GCBT	1	1	0	0	1	0	0	0	4	2	7	5	12	22	16
51	PLA	GPT	1	0	0	0	0	0	0	0	3	2	3	1	1	23	20
52	SER	GCBT	0	0	0	0	0	0	0	0	5	4	21	10	12	20	27
53	SER	GPT	2	0	0	0	0	0	0	2	4	3	12	17	16	10	25
54	SER	GPT	0	0	0	0	0	0	0	0	3	2	2	0	2	7	25
55	PLA	GPT	0	0	0	0	0	0	0	0	3	3	5	2	0	6	27
56	PLA	GPT	1	0	0	0	0	0	0	0	4	2	6	1	0	0	14
57	SER	GPT	1	1	0	0	1	0	0	0	4	4	18	10	22	24	17
58	SER	GCBT	1	0	0	0	0	0	0	0	4	4	9	6	27	26	27
59	PLA	GCBT	0	0	0	0	0	0	0	0	3	2	6	2	20	28	29
60	SER	GPT	0	0	0	0	0	0	0	0	4	5	8	9	14	28	30
61	PLA	GCBT	0	0	0	0	0	0	0	0	4	4	5	7	10	27	15
62	PLA	GCBT	0	0	0	0	0	0	0	0	4	3	15	7	3	22	6
63	PLA	GPT	0	0	0	0	0	0	0	0	3	3	3	1	2	3	26
64	SER	GCBT	0	1	1	0	0	0	0	0	3	2	8	4	7	11	12
65	SER	GCBT	0	0	0	0	0	0	0	0	6	4	13	11	15	26	20
66	SER	GCBT	0	0	1	0	0	0	0	0	4	3	13	10	8	26	28
67	PLA	GPT	0	0	0	0	0	0	0	0	4	4	6	5	2	13	22
68	PLA	GPT	0	0	0	0	0	0	0	0	3	2	4	4	11	5	9
69	SER	GCBT	0	1	1	0	0	0	1	0	4	2	6	4	0	9	16
70	SER	GPT	0	1	0	0	0	0	0	0	4	3	1	4	1	13	26
71	PLA	GPT	0	0	0	0	0	0	0	0	5	4	12	5	11	24	25
72	SER	GPT	0	0	0	0	0	0	0	0	4	4	5	3	11	24	28
73	PLA	GCBT	0	0	0	0	0	0	0	0	4	2	4	3	13	6	20
74	PLA	GCBT	0	0	0	0	0	0	0	0	3	2	2	1	1	18	21
75	PLA	GCBT	0	0	0	0	0	0	0	0	5	3	8	8	22	24	29
76	SER	GCBT	2	0	0	0	0	0	0	0	3	3	10	6	14	14	25
77	SER	GCBT	0	0	0	0	0	0	0	0	4	3	13	7	12	26	25
78	SER	GPT	0	0	0	0	0	0	0	0	5	3	8	4	2	28	28
79	PLA	GCBT	0	0	0	0	0	0	0	0	5	3	10	5	8	14	27
80	PLA	GPT	0	0	0	0	0	0	0	0	4	3	5	3	7	17	26
81	SER	GPT	0	0	0	0	0	0	0	0	4	3	6	2	18	15	20
82	SER	GPT	0	0	0	0	0	0	0	0	5	3	3	9	14	28	26
83	PLA	GPT	1	0	0	0	0	0	0	0	4	3	4	5	9	11	14
84	SER	GPT	0	0	0	0	0	0	0	0	4	3	10	5	7	26	24
85	PLA	GCBT	0	0	0	0	1	0	0	0	5	4	7	5	5	28	30
86	PLA	GCBT	0	0	0	0	0	0	0	0	6	4	18	16	25	26	28
87	PLA	GCBT	0	0	0	0	0	0	0	0	5	3	13	9	10	26	28
88	SER	GCBT	0	0	0	0	0	0	0	0	5	5	14	20	24	18	23
89	SER	GCBT	0	0	0	0	0	0	0	0	5	4	10	10	5	22	27
90	SER	GCBT	0	0	0	0	0	0	0	0	2	2	3	4	1	3	13
91	PLA	GPT	0	0	0	0	1	0	0	0	4	3	7	3	10	15	25
92	PLA	GPT	0	0	0	0	0	0	0	0	4	4	12	7	24	25	29
93	SER	GPT	0	0	0	0	0	0	0	0	4	5	6	2	10	27	29
94	SER	GPT	1	1	0	0	0	0	0	0	4	4	10	5	0	25	28
95	PLA	GPT	0	0	0	0	0	0	0	0	4	4	10	7	15	18	26
96	SER	GPT	0	0	0	0	0	0	0	1	5	3	13	9	18	28	27
97	PLA	GPT	2	0	1	0	0	0	0	0	5	3	8	3	11	18	19
98	PLA	GPT	1	1	0	0	0	0	0	0	5	3	12	6	15	26	21
99	PLA	GPT	0	0	0	0	1	0	0	0	4	5	10	14	15	16	28
100	SER	GPT	0	0	0	0	2	0	0	0	3	2	6	3	9	3	26
101	SER	GPT	0	0	0	0	0	0	0	0	4	6	14	18	40	28	26
102	PLA	GPT	1	1	0	0	0	0	0	0	5	4	19	11	29	28	28
103	SER	GPT	0	0	0	0	0	0	1	0	1	1	0	0	0	3	13
104	SER	GPT	0	0	0	0	0	0	0	0	4	2	7	12	5	1	20
105	PLA	GPT	0	0	0	0	0	0	0	0	6	4	7	5	18	24	28
106	PLA	GCBT	0	0	0	0	0	0	0	0	3	2	0	0	0	0	12
107	SER	GCBT	1	2	0	0	0	0	0	0	4	5	12	14	20	22	17
108	PLA	GCBT	0	0	0	0	0	0	0	0	6	4	13	10	12	28	28
109	SER		0	0	0	0	0	0	0	0	5	5	12	16	34	28	24
110	SER	GCBT	0	1	0	0	0	0	0	0	4	2	3	3	7	15	25
111	SER	GCBT	0	0	0	0	0	0	0	0	2	2	2	2	1	14	23
112	PLA	GCBT	0	0	0	0	0	0	0	0	4	5	9	8	0	11	15
113	PLA	GPT	0	0	0	0	0	0	0	0	3	3	5	2	12	18	23
114	PLA	GPT	0	0	0	0	0	0	0	0	5	4	12	10	23	25	26
115	SER		0	0	0	0	0	0	0	0	3	3	3	5	12	15
116	SER	GPT	0	0	0	0	0	0	0	0	3	3	6	4	3	18	19
117	PLA	GPT	0	0	0	0	0	0	0	0	3	3	8	3	0	16	26
118	PLA	GPT	0	0	0	0	0	0	0	0	6	3	9	5	13	28	29
119	SER	GPT	0	0	0	0	0	0	0	0	6	2	1	1	5	13	19
120	PLA	GPT	0	0	0	0	0	0	0	1	5	2	12	7	17	27	30
121	SER	GPT	2	0	0	0	0	0	0	0	4	4	8	4	4	8	24
122	SER	GPT	0	0	0	0	1	0	0	0	4	2	5	0	1	5	20
123	SER	GCBT	2	0	0	0	1	0	0	0	4	5	12	6	24	22	24
124	PLA	GCBT	0	0	0	0	0	0	0	0	5	3	11	8	18	26	28
125	PLA	GCBT	0	0	0	0	0	0	0	0	4	4	9	3	2	14	10
126	PLA	GCBT	0	0	0	0	0	0	0	0	5	5	22	11	16	26	29
127	SER	GCBT	0	0	0	0	0	0	0	0	6	2	7	4	11	23	14
128	SER	GCBT	0	0	0	0	0	0	0	0	3	2	6	3	9	17	30
129	PLA	GCBT	0	0	0	0	0	0	0	0	5	5	21	11	9	22	14
130	SER	GPT
131	SER	GCBT	2	0	1	0	0	0	0	0	2	1	5	7	3	24	29
132	SER	GCBT	2	0	1	0	0	0	0	0	2	2	12	4	18	27	10
133	SER	GCBT	3	3	1	0	0	1	0	0	4	4	8	13	12	18	23
134	SER	GPT	2	1	1	0	0	0	0	0	4	3	18	10	3	15	24
135	SER	GPT	1	1	0	1	0	1	0	0	3	2	11	9	6	25	26
136	SER	GPT	7	3	2	1	0	1	2	0	5	5	35	28	44	28	30
137	PLA	GPT	1	0	0	0	0	1	0	0	5	4	11	14	16	28	28
138	PLA	GPT	1	0	0	1	0	0	0	0	4	4	14	6	9	23	28
139	PLA	GCBT	3	2	1	0	1	0	2	0	4	4	20	10	10	28	28
140	PLA	GCBT	0	0	1	0	0	0	0	0	3	2	8	9	7	24	27
141
142	PLA	GCBT	1	0	1	1	0	0	2	0	4	4	12	7	2	24	28
143	PLA	GCBT	0	1	0	0	0	0	0	0	1	2	1	3	0	7	18
144	PLA	GCBT	7	0	0	0	1	0	1	0	5	4	27	24	28	27	30
145	PLA	GCBT	2	0	0	0	0	1	0	0	3	3	8	1	18	24	28
146	SER	GCBT	1	1	0	0	1	1	0	0	3	4	13	5	2	17	28
147	SER	GCBT	5	3	1	0	0	1	0	0	3	3	13	17	3	11	29
148	SER	GCBT	5	1	1	0	1	1	3	0	3	2	10	12	11	14	15
149	SER	GPT	0	0	0	0	1	0	0	0	5	5	13	10	5	15	9
150	PLA	GCBT	0	0	0	0	0	0	0	0	2	2	4	3	13	4	24

## Sheet: Week 20
Pac No	MEDICATION	THERAPY	SAFTEE								CGI
			Psychological	Ears, eyes, head	Musculoskeletal/Neurological	Chest	Gastrointestinal	Urinary/genital	Mix	Others	Severety	Improvement	HAMA	HAMD	BDI	SADS	FNE	M-MSSE	Dropout (Y/N)	Week
1	PLA	GCBT	0	0	0	0	0	0	0	0	6	3	13	8	21	28	29	166	N
2	PLA	GCBT	0	0	0	0	0	0	0	0	3	2	14	7	4	6	20	165	N
3	PLA	GPT	1	0	0	0	0	0	1	0	3	5	14	10	17	26	30	136	Y	8
4	SER	GCBT	0	0	0	0	0	0	0	0	4	3	9	7	2	13	14	131	N
5	SER	GCBT	0	0	0	0	0	0	0	0	3	2	9	4	22	27	26		N
6	SER	GPT	1	0	0	0	0	0	0	0	3	2	7	12	10	11	20	129	N
7	PLA	GCBT	0	0	0	0	0	0	0	0	4	4	13	5	8	13	29		Y	20
8	PLA	GPT	0	0	0	0	0	0	0	0	2	1	4	2	0	2	11	131	N
9	SER	GCBT	0	0	0	0	0	0	0	0	3	3	6	3	0	16	24	141	N
10	SER	GPT	0	0	0	0	1	1	0	0	3	2	3	2	2	4	2	127	Y	16
11	PLA	GPT	1	0	0	0	0	0	0	0	4	4	9	2	0	23	10		Y	12
12	SER	GCBT	0	0	0	0	0	0	0	0	3	2	7	4	1	8	11	133	N
13	PLA	GPT	0	0	0	0	0	0	0	0	4	4	7	7	6	26	29	132	N
14	PLA	GCBT	0	0	0	0	0	0	0	0	4	3	17	10	15	28	30	125	Y	16
15	PLA	GCBT	0	0	0	0	0	0	0	0	3	3	7	11	16	24	21	141	N
16	SER	GPT	0	0	0	0	0	0	0	0	4	2	12	6	2	20	24		Y	12
17	SER	GPT	0	0	0	0	0	1	0	2	2	1	4	0	1	3	8		N
18	SER	GCBT	0	0	0	0	0	0	0	0	4	2	5	2	4	3	23	115	N
19	PLA	GCBT	0	0	0	0	0	0	0	0	4	4	11	10	10	28	30	115	N
20	PLA	GCBT	0	0	0	0	0	0	0	1	4	2	5	5	7	11	14		N
21	SER	GCBT	0	0	0	0	1	0	0	0	3	3	9	6	4	10	17	130	Y	20
22	SER	GCBT	0	0	0	0	0	0	0	0	3	2	5	5	12	17	22	115	N
23	PLA	GPT	0	0	0	0	0	0	0	0	1	1	3	2	10	20	23		N
24	SER	GPT	0	0	0	0	1	2	0	0	1	1	3	2	16	23	25		N
25	PLA	GPT	0	0	0	0	0	0	0	0	4	4	6	1	1	24	24	131	N
26	PLA	GCBT	1	0	0	0	1	0	0	0	4	3	5	6	2	2	12	143	Y	12
27	PLA	GCBT	0	0	0	0	0	0	0	0	4	3	7	3	0	28	29	134	N
28	SER	GPT	0	0	0	0	0	0	0	0	5	5	19	10	25	28	29		Y	1
29	SER	GCBT	1	0	0	0	1	0	0	1	4	2	3	3	3	6	16		N
30	SER	GPT	0	0	0	0	0	0	0	0	4	3	11	15	18	15	26		Y	1
31	PLA	GCBT	0	0	0	0	0	0	0	0	4	4	8	8	5	14	28		Y	1
32	PLA	GCBT	0	0	0	0	0	0	0	0	5	3	9	7	20	17	24		Y	1
33	PLA	GPT	0	0	0	0	0	0	0	0	3	2	5	2	0	4	28	124	N
34	PLA	GCBT	0	0	0	0	0	0	0	0	3	2	3	2	0	17	8		Y	1
35	PLA	GPT	0	0	0	0	0	0	0	0	5	3	12	7	20	11	16	139	N
36	SER	GPT	0	0	0	0	0	0	0	0	1	1	2	1	13	23	21	161	N
37	PLA	GCBT	0	0	0	0	0	0	0	0	4	4	9	11	7	26	23		N
38	PLA	GPT	0	0	0	0	1	0	0	0	5	5	13	10	25	25	25		Y	8
39	PLA	GPT	0	0	0	0	0	0	0	0	3	2	1	1	3	13	21	131	N
40	SER	GPT	0	0	0	0	0	0	0	1	1	1	5	0	8	18	27		Y	16
41	SER	GCBT	0	0	0	0	0	0	0	0	4	2	4	3	2	16	22	124	Y	12
42	SER	GCBT	2	0	0	0	0	0	0	0	5	4	14	15	19	28	28		Y	1
43	PLA	GPT	0	0	0	0	0	0	0	0	4	2	6	2	5	21	24	125	N
44	PLA	GCBT	0	0	0	0	0	0	0	0	5	2	3	5	4	14	7		Y	4
45	SER	GPT	0	0	0	0	0	0	0	0	2	1	2	1	0	3	7	127	N
46	SER	GCBT	0	0	0	0	0	0	0	0	2	2	2	3	13	16	27	135	N
47	PLA	GCBT	0	2	0	0	0	0	1	1	5	2	9	8	13	18	19	96	N
48	SER		1	2	0	0	0	0	0	0	5	5	17	21	48	23	27		N
49	PLA	GCBT	0	0	0	0	0	0	0	0	2	2	4	4	21	24	21	83	N
50	PLA	GCBT	1	1	0	0	1	0	0	0	4	2	7	5	12	22	16	127	Y	1
51	PLA	GPT	1	0	0	0	0	0	0	0	3	2	3	1	1	23	20		Y	16
52	SER	GCBT	0	0	0	0	0	0	0	0	5	4	21	10	12	20	27		Y	4
53	SER	GPT	1	0	0	0	0	0	0	0	4	3	12	21	13	10	23	136	N
54	SER	GPT	0	0	0	0	0	0	0	0	4	2	2	1	6	13	22	137	N
55	PLA	GPT	0	0	0	0	0	0	0	0	4	2	1	4	0	14	28		N
56	PLA	GPT	0	0	0	0	0	0	0	0	4	2	7	1	1	0	15		N
57	SER	GPT	1	1	0	0	1	0	0	0	4	4	18	10	22	24	17		Y	4
58	SER	GCBT	1	0	0	0	0	0	0	0	4	4	9	6	27	26	27		Y	8
59	PLA	GCBT	0	0	0	0	0	0	0	0	4	3	8	8	23	24	28	144	N
60	SER	GPT	0	0	0	0	0	0	0	0	4	5	8	9	14	28	30		Y	8
61	PLA	GCBT	0	0	0	0	0	0	0	0	4	4	5	7	10	27	15		Y	4
62	PLA	GCBT	0	0	0	0	0	0	0	0	3	2	10	5	1	21	5	129	N
63	PLA	GPT	0	0	0	0	0	0	0	0	3	3	2	1	3	2	23	114	N
64	SER	GCBT	1	0	0	0	0	0	0	0	4	2	4	7	7	12	6		N
65	SER	GCBT	0	0	0	0	0	0	0	0	6	4	13	11	15	26	20	124	Y	1
66	SER	GCBT	0	0	0	0	0	0	0	0	2	2	3	5	3	27	28	127	N
67	PLA	GPT	0	0	0	0	0	0	0	0	4	4	6	5	2	13	22	172	Y	12
68	PLA	GPT	0	0	0	0	0	0	0	0	3	2	4	4	11	5	9	115	Y	4
69	SER	GCBT	0	0	0	0	0	0	0	0	1	1	2	1	0	5	14		N
70	SER	GPT	0	0	0	0	0	0	0	0	5	2	3	5	4	2	21	109	N
71	PLA	GPT	0	0	0	0	0	0	0	0	5	4	12	5	11	24	25		Y	4
72	SER	GPT	0	0	0	0	0	0	0	0	4	4	5	3	13	27	28	113	N
73	PLA	GCBT	0	0	0	0	0	0	0	0	4	2	3	5	13	5	13	122	N
74	PLA	GCBT	0	0	0	0	0	0	0	0	3	2	1	1	0	17	15	131	N
75	PLA	GCBT	0	0	0	0	0	0	0	0	5	3	8	8	22	24	29		Y	4
76	SER	GCBT	0	0	0	0	0	0	0	0	3	3	6	6	13	16	28	120	N
77	SER	GCBT	0	0	0	0	0	0	0	0	4	3	13	7	12	26	25		Y	8
78	SER	GPT	0	0	0	0	0	0	0	0	5	3	6	3	2	28	29		N
79	PLA	GCBT	0	0	0	0	0	0	0	0	5	3	10	5	8	14	27		Y	12
80	PLA	GPT	0	0	0	0	0	0	0	0	4	3	5	3	7	17	26		Y	8
81	SER	GPT	0	0	0	0	0	0	0	0	4	3	6	2	18	15	20	133	Y	16
82	SER	GPT	0	0	0	0	0	0	0	0	5	3	4	9	16	28	25	159	N
83	PLA	GPT	1	0	0	0	0	0	0	0	4	2	4	3	8	14	16		N
84	SER	GPT	0	0	0	0	0	0	0	0	4	3	10	5	7	26	24		Y	16
85	PLA	GCBT	0	0	0	0	1	0	0	0	5	4	7	5	5	28	30		Y	8
86	PLA	GCBT	0	0	0	0	0	0	0	0	6	4	18	16	25	26	28		Y	8
87	PLA	GCBT	0	0	0	0	0	0	0	0	5	3	13	9	10	26	28		Y	1
88	SER	GCBT	0	0	0	0	0	0	0	0	5	5	14	20	24	18	23		Y	8
89	SER	GCBT	0	0	0	0	0	0	0	0	5	4	10	10	5	22	27		Y	20
90	SER	GCBT	0	0	0	0	0	0	0	0	1	1	2	2	0	1	4		N
91	PLA	GPT	0	0	0	0	1	0	0	0	4	3	7	3	10	15	25		Y	8
92	PLA	GPT	0	0	0	0	0	0	0	0	4	4	12	7	24	25	29		Y	4
93	SER	GPT	0	0	0	0	0	0	0	0	4	5	6	2	10	27	29		Y	16
94	SER	GPT	1	1	0	0	0	0	0	0	4	4	10	5	0	25	28		Y	4
95	PLA	GPT	0	0	0	0	0	0	0	0	4	4	10	7	15	18	26		Y	4
96	SER	GPT	0	0	0	0	0	0	0	1	5	3	13	9	18	28	27		Y	4
97	PLA	GPT	2	0	1	0	0	0	0	0	5	3	8	3	11	18	19		Y	12
98	PLA	GPT	0	0	0	0	0	0	1	0	5	4	12	6	17	26	13	116	N
99	PLA	GPT	0	0	0	0	0	0	0	0	4	4	4	6	6	21	23		N
100	SER	GPT	0	0	0	0	0	0	0	0	1	1	0	0	5	3	26		N
101	SER	GPT	0	0	0	0	0	0	0	0	4	3	5	13	40	28	30	215	N
102	PLA	GPT	1	1	0	0	0	0	0	0	5	4	19	11	29	28	28	141	Y	16
103	SER	GPT	0	0	1	0	0	0	1	1	1	1	0	0	1	0	10		N
104	SER	GPT	0	0	0	0	0	0	0	0	4	2	7	12	5	1	20		Y	16
105	PLA	GPT	0	0	0	0	0	0	0	0	6	4	6	6	19	25	30	145	N
106	PLA	GCBT	0	0	0	0	0	0	0	0	4	2	2	0	0	1	16	119	N
107	SER	GCBT	3	1	0	0	0	0	0	0	5	6	18	18	33	28	26	127	N
108	PLA	GCBT	0	0	0	0	0	0	0	0	6	4	13	10	12	28	28		Y	4
109	SER		0	0	0	0	0	0	0	0	5	5	12	16	34	28	24		N
110	SER	GCBT	0	0	0	0	0	0	0	0	4	3	5	2	0	19	17	157	N
111	SER	GCBT	0	0	0	0	0	0	0	0	2	2	2	2	2	17	25		N
112	PLA	GCBT	0	0	0	0	0	0	0	0	2	2	2	0	2	2	15	134	N
113	PLA	GPT	0	0	0	0	0	0	0	0	3	3	6	0	10	21	22	144	N
114	PLA	GPT	0	0	0	0	0	0	0	0	5	4	12	11	30	27	29	145	N
115	SER		0	0	0	0	0	0	0	0	3	3	3	5	12	15			N
116	SER	GPT	0	0	0	0	0	0	0	0	3	3	4	2	1	19	25		N
117	PLA	GPT	0	0	0	0	0	0	0	0	4	3	9	3	0	19	25	173	N
118	PLA	GPT	0	0	0	0	0	0	0	0	6	4	10	5	14	28	28	140	N
119	SER	GPT	1	0	0	0	0	0	0	0	4	1	1	1	1	7	16		N
120	PLA	GPT	0	0	0	0	0	0	0	1	5	2	12	7	17	27	30		Y	8
121	SER	GPT	0	0	0	0	0	0	0	0	3	2	4	2	1	4	8	126	N
122	SER	GPT	0	0	0	0	1	0	0	0	4	2	5	0	1	5	20		Y	16
123	SER	GCBT	2	0	0	0	1	0	0	0	4	5	12	6	24	22	24		Y	1
124	PLA	GCBT	0	0	0	0	0	0	0	0	4	2	7	4	11	20	22		N
125	PLA	GCBT	0	0	0	0	0	0	0	0	4	5	9	3	4	17	11	107	N
126	PLA	GCBT	0	0	0	0	0	0	0	0	4	2	13	5	11	26	27	133	N
127	SER	GCBT	0	0	0	0	0	0	0	0	5	2	2	2	3	25	14	119	N
128	SER	GCBT	0	1	0	0	0	0	0	0	2	1	2	1	5	17	30	133	N
129	PLA	GCBT	0	0	0	0	0	0	0	0	5	5	21	11	9	22	14		Y	1
130	SER	GPT	2	3	1	0	0	1	0	0	3	3	12	16	10	21	13	120	N
131	SER	GCBT	1	0	1	0	0	1	0	0	1	1	4	6	3	27	29		N
132	SER	GCBT	1	1	1	0	1	0	0	0	3	2	7	4	18	27	10		N
133	SER	GCBT	2	1	0	1	0	1	0	0	3	3	11	12	12	18	23		N
134	SER	GPT	2	1	1	0	0	0	0	0	4	3	18	10	3	15	24		Y	4
135	SER	GPT	1	0	0	0	1	1	0	0	2	2	7	4	4	23	27	131	N
136	SER	GPT	7	4	2	1	0	1	3	0	4	4	29	18	20	28	30	156	N
137	PLA	GPT	1	0	0	0	0	1	0	0	5	4	11	14	16	28	28		Y	8
138	PLA	GPT	3	2	0	1	0	0	1	0	2	2	11	4	11	22	29	165	N
139	PLA	GCBT	5	2	1	1	2	0	1	0	4	5	26	12	17	28	27		N
140	PLA	GCBT	0	0	0	0	0	1	0	0	1	1	4	1	9	25	28	163	N
141																				Not included
142	PLA	GCBT	1	0	1	1	0	0	2	0	4	4	12	7	2	24	28		Y	2
143	PLA	GCBT	0	0	0	0	0	0	0	0	1	1	3	0	0	9	19	121	N
144	PLA	GCBT	7	0	0	0	1	0	1	0	5	4	27	24	28	27	30		Y	1
145	PLA	GCBT	3	0	0	0	0	0	0	0	1	1	3	0	18	25	21		N
146	SER	GCBT	4	3	0	1	1	0	0	0	2	2	10	6	1	14	19	110	N
147	SER	GCBT	2	1	1	0	0	0	0	0	3	3	7	8	0	10	27		N
148	SER	GCBT	3	0	0	0	1	2	2	0	2	1	6	9	10	12	15		N
149	SER	GPT	0	1	0	0	0	0	0	0	4	3	8	8	7	14	11	136	N
150	PLA	GCBT	0	0	0	0	0	0	0	0	2	2	6	2	6	3	21	121	N

## Sheet: Resultados caballo
1	29	31	32									1	29	31	32
DADOS VERIFICADOS - retirada de outliers												DADOS TOTAIS
Pac no.	GRUPO	CABALLO INICIAL	CABALLO FINAL									Pac no.	GRUPO	CABALLO INICIAL	CABALLO FINAL
4	I	147	131	1								4	I	147	131
5	I	144		2								5	I	144
9	I	151	141	3								9	I	151	141
12	I	142	133	4				INICIAL	FINAL			12	I	142	133
18	I	144	115	5			grupo1	146.842	125.6			18	I	144	115
21	I	136	130	6			grupo2	137.684	138.438			21	I	136	130
22	I		115	7			grupo3	140.115	131.8			22	I		115
41	I	161	124	8			grupo4	137.636	135.944			29	I
42	I	162		9								41	I	161	124
46	I		135	10								42	I	162
52	I	180		11								46	I		135
58	I	160		12								52	I	180
64	I	130		13								58	I	160
65	I	144	124	14								64	I	130
66	I	150	127	15								65	I	144	124
69	I	159		16								66	I	150	127
76	I	142	120	17								69	I	159
77	I	130		18								76	I	142	120
89	I	138		19								77	I	130
107	I	162	127	20								88	I
111	I	155		21								89	I	138
127	I	140	119	22								107	I	162	127
128	I	161	133	23								110	I	157	157
133	I	150		24								111	I	155
146	I	133	110	25								123 *	I
6	II	175	129	26								127	I	140	119
10	II	115	127	27								128	I	161	133
16	II	156		28								131	I
17	II	147		29								132	I
24	II	153		30								133	I	150
30	II	116		31								146	I	133	110
36	II	162	161	32								147	I
45	II	113	127	33								148	I
53	II	117	136	34								6	II	175	129
54	II	127	137	35								10	II	115	127
57	II	113		36								16	II	156
60	II	134		37								17	II	147
70	II	139	109	38								24	II	153
72	II	125	113	39								28	II
78	II	150		40								30	II	116
81	II	136	133	41								36	II	162	161
82	II	142	159	42								40	II
93	II	149		43								45	II	113	127
101	II	153	215	44								53	II	117	136
103	II	143		45								54	II	127	137
104	II	128		46								57	II	113
121	II	139	126	47								60	II	134
122	II	149		48								70	II	139	109
130	II	124	120	49								72	II	125	113
135	II	131	131	50								78	II	150
136	II	143	156	51								81	II	136	133
149	II	130	136	52								82	II	142	159
1	III	170	166	53								84	II
2	III	153	165	54								93	II	149
7	III	141		55								94	II
14	III	139	125	56								96	II
15	III	155	141	57								100	II	98
19	III	139	115	58								101	II	153	215
20	III	123		59								103	II	143
26	III	153	143	60								104	II	128
27	III	127	134	61								116	II
47	III	104	96	62								119	II	24
50	III	151	127	63								121	II	139	126
59	III	141	144	64								122 *	II	149
62	III	135	129	65								130	II	124	120
73	III	153	122	66								134	II
74	III	135	131	67								135	II	131	131
75	III	142		68								136	II	143	156
85	III	162		69								149	II	130	136
87	III	104		70								1	III	170	166
106	III	129	119	71								2	III	153	165
108	III	142		72								7	III	141
112	III		134	73								14	III	139	125
125	III	132	107	74								15	III	155	141
126	III	122	133	75								19	III	139	115
139	III	153		76								20	III	123
140	III	148	163	77								26	III	153	143
142	III	170		78								27	III	127	134
143	III	132	121	79								31	III
145	III	141		80								32	III
150	III		121	81								34	III
3	IV	139	136	82								37	III
8	IV	170	131	83								44	III
11	IV	150		84								47	III	104	96
13	IV	139	132	85								49	III	77	83
25	IV	135	131	86								50	III	151	127
33	IV	144	124	87								59	III	141	144
35	IV	108	139	88								61	III
39	IV	145	131	89								62	III	135	129
43	IV	148	125	90								73	III	153	122
56	IV	146		91								74	III	135	131
63	IV	108	114	92								75	III	142
68	IV	128	115	93								79	III
71	IV	134		94								85	III	162
80	IV	142		95								86	III
83	IV	142		96								87	III	104
98	IV	125	116	97								106	III	129	119
102	IV	174	141	98								108	III	142
105	IV	153	145	99								112	III		134
113	IV		144	100								124 *	III
114	IV		145	101								125 *	III	132	107
117	IV	165	173	102								126 *	III	122	133
118	IV		140	103								129	III
120	IV	131		104								139	III	153
137	IV	148		105								140	III	148	163
138	IV	180	165	106								142	III	170
												143	III	132	121
												144	III
												145	III	141
												150	III		121
												3	IV	139	136
												8	IV	170	131
												11	IV	150
												13	IV	139	132
												23	IV
												25	IV	135	131
												33	IV	144	124
												35	IV	108	139
												38	IV
												39	IV	145	131
												43	IV	148	125
												51	IV
												55	IV
												56	IV	146
												63	IV	108	114
												67	IV	33	172
												68	IV	128	115
												71	IV	134
												80	IV	142
												83	IV	142
												91	IV
												92	IV
												95	IV
												97	IV
												98	IV	125	116
												99	IV
												102	IV	174	141
												105	IV	153	145
												113	IV		144
												114	IV		145
												117	IV	165	173
												118	IV		140
												120	IV	131
												137	IV	148
												138	IV	180	165
														INICIAL	FINAL
													146	138.846	133.25
															95.9695	-0.0403047

## Sheet: Plan1
Var de Paranóide
grupo	Total
1	#DIV/0!
2	#DIV/0!
3	#DIV/0!
4	#DIV/0!
Total Global	#DIV/0!

[truncated: 1 more sheets: Plan3]
